# Supplementary material for: Host factors that promote retrotransposon integration are similar in distantly related eukaryotes
Source: PLoS Genet. 2017 Dec 12;13(12):e1006775. doi: 10.1371/journal.pgen.1006775 (PMC5741268; doi:10.1371/journal.pgen.1006775)
Supplement: S1 Table — (XLSX) [file pgen.1006775.s009.xlsx]

## Sheet: BIONEER SCREEN DATA SHEET
Bioneer M-2030H Position	Gene ID	Gene name	Gene description	Average adusted recombination score	Average adjusted transposition scores	Reason for exclusion from screen
V2-01-A02	SPAC17A5.18c	rec25	meiotic recombination protein Rec25	5	5
V2-01-A03	SPAC27E2.01		alpha-amylase homolog	5	5
V2-01-A04	SPAC4G9.19		DNAJ domain protein DNAJB family	5	5
V2-01-A05	SPAPB18E9.01	trm5	tRNA (guanine) methyltransferase Trm5	2	0
V2-01-A06	SPBC365.06	pmt3	SUMO	5	5
V2-01-A07	SPCC613.12c	raf1	CLRC ubiquitin E3 ligase complex specificiy factor Raf1/Dos1	5	5
V2-01-A08	SPAC13G7.11		mitochondrial inner membrane protein	ND	ND	Poor Transformation
V2-01-A09	SPAC1782.04	cox24	mitochondrial mRNA processing protein Cox24	5	5
V2-01-A10	SPAC1D4.11c	lkh1	dual specificity protein kinase Lkh1	5	2
V2-01-A11	SPAC23C4.17	trm402	tRNA (cytosine-5-)-methyltransferase	5	5
V2-01-A12	SPAC2F3.12c	plp1	thioredoxin fold protein Plp1 (predicted)	5	5
V2-01-B01	SPAC11E3.10		VanZ-like family protein	5	5
V2-01-B02	SPAC17D4.01	pex7	peroxin-7	5	5
V2-01-B03	SPAC27F1.10		Schizosaccharomyces pombe specific protein	5	5
V2-01-B04	SPAC513.06c		dihydrodiol dehydrogenase (predicted)	5	5
V2-01-B05	SPBC106.05c	tim11	F0-ATPase subunit E	5	5
V2-01-B06	SPBC3D6.05	ptp4	phosphatidate cytidylyltransferase Ptp4	5	3.5
V2-01-B07	SPCC757.12		alpha-amylase homolog	5	5
V2-01-B08	SPAC1486.01		manganese superoxide dismutase (AF069292)	5	5
V2-01-B09	SPAC1782.11	met14	adenylyl-sulfate kinase	5	3.5
V2-01-B10	SPAC1F8.08		sSchizosaccharomyces pombe specific protein	5	5
V2-01-B11	SPAC25B8.10		trans-aconitate 3-methyltransferase	5	5
V2-01-B12	SPAC3A12.08		conserved fungal protein	5	5
V2-01-C01	SPAC1296.02	cox4	cytochrome c oxidase subunit IV	5	4
V2-01-C02	SPAC17G8.09	shg1	Set1C complex subunit Shg1	5	4
V2-01-C03	SPAC2F3.18c		ribonuclease kappa ortholog (predicted)	5	4.5
V2-01-C04	SPAC57A10.06	mug15	Schizosaccharomyces specific protein Mug15	5	4.75
V2-01-C05	SPBC1347.07	rex2	RNA exonuclease (predicted)	5	5
V2-01-C06	SPBC56F2.14	mrpl44	mitochondrial ribosomal protein subunit l44	5	5
V2-01-C07	SPCP1E11.11	puf6	Puf family RNA-binding protein	5	5
V2-01-C08	SPAC14C4.16	dad3	DASH complex subunit Dad3	5	5
V2-01-C09	SPAC17G8.05	med20	mediator complex subunit Med20	5	5
V2-01-C10	SPAC212.03		hypothetical protein	5	5
V2-01-C11	SPAC25G10.06	rps2801	40S ribosomal protein S28	5	5
V2-01-C12	SPAC3G6.02	dss1	proteasome regulatory particle, lid subcomplex subunit Rpn15/Dss11	3.5	1
V2-01-D01	SPAC1420.03	rpn501	19S proteasome regulatory subunit Rpn501	5	5
V2-01-D02	SPAC1952.02	tma23	ribosome biogenesis protein Tma23 (predicted)	5	5
V2-01-D03	SPAC30C2.05	erv14	cornichon family protein Erv14	5	5
V2-01-D04	SPAC630.07c		Schizosaccharomyces specific protein	5	5
V2-01-D05	SPBC1604.09c		exoribonuclease Rex4 (predicted)	5	5
V2-01-D06	SPBC577.02	rpl3801	60S ribosomal protein L38	3	3.5
V2-01-D07	SPAC1002.20		Schizosaccharomyces pombe specific protein	5	5
V2-01-D08	SPAC1527.02	sft2	Golgi transport protein Sft2	0	2
V2-01-D09	SPAC1851.02	slc1	1-acylglycerol-3-phosphate O-acyltransferase	5	5
V2-01-D10	SPAC22F3.07c	atp20	F0-ATPase subunit G	5	5
V2-01-D11	SPAC29A4.14c		peroxin-3 peroxisome import protein (predicted)	5	4
V2-01-D12	SPAC4D7.11	dsc4	Golgi Dsc E3 ligase complex subunit Dsc3	5	4
V2-01-E01	SPAC15E1.09	grx2	glutaredoxin Grx2	5	5
V2-01-E02	SPAC1B1.02c		NAD/NADH kinase	5	4
V2-01-E03	SPAC31A2.02	trm112	protein and tRNA methyltransferase regulatory subunit Trm112 (predicted)	5	1
V2-01-E04	SPAC824.07		hydroxyacylglutathione hydrolase (predicted)	5	5
V2-01-E05	SPBC16D10.02	trm11	tRNA (guanosine) methyltransferase Trm11	5	5
V2-01-E06	SPBC651.12c	dbl7	Schizosaccharomyces specific protein, localizing to double strand breaks Dbl7	5	5
V2-01-E07	SPAC1296.04	mug65	spore wall assembly protein	5	5
V2-01-E08	SPAC15E1.06	vps29	retromer complex subunit Vps29	5	5
V2-01-E09	SPAC18B11.08c		conserved fungal protein	5	5
V2-01-E10	SPAC22H10.02		conserved fungal protein	5	5
V2-01-E11	SPAC29A4.17c		mitochondrial FUN14 family protein	5	5
V2-01-E12	SPAC4G9.06c	chz1	histone chaperone Chz1 (predicted)	5	5
V2-01-F01	SPAC16A10.05c	dad1	DASH complex subunit Dad1	5	5
V2-01-F02	SPAC227.14		nicotinamide riboside kinase	5	5
V2-01-F03	SPAC343.20		dubious	5	5
V2-01-F04	SPAC890.07c	rmt1	type I protein arginine N-methyltransferase Rmt1	5	5
V2-01-F05	SPBC19G7.02		4-amino-4-deoxychorismate lyase	5	5
V2-01-F06	SPBC713.09		Schizosaccharomyces specific protein	5	4
V2-01-F07	SPAC13A11.03	mcp7	meiosis specific coiled-coil protein Mcp7	5	5
V2-01-F08	SPAC1687.23c		Schizosaccharomyces pombe specific protein	5	5
V2-01-F09	SPAC18B11.09c		serine O-acetyltransferase activity (predicted)	5	5
V2-01-F10	SPAC23A1.11	rpl1602	60S ribosomal protein L13/L16	2	0
V2-01-F11	SPAC2C4.05	cor1	cornichon family protein (predicted)	5	5
V2-01-F12	SPAC4H3.06		human C19orf60 homolog	5	5
V2-01-G01	SPAC1751.04		pre-ribosomal protein Loc1 (predicted)	5	5
V2-01-G02	SPAC23C11.10	mpn1	RNA processing protein (predicted)	5	5
V2-01-G03	SPAC3G6.13c	rpl4101	60S ribosomal protein L41	5	5
V2-01-G04	SPAC8C9.14	prr1	transcription factor Prr1	5	5
V2-01-G05	SPBC215.04	git11	heterotrimeric G protein gamma subunit Git11	5	5
V2-01-G06	SPBC947.14c	cbp6	mitochondrial respiratory chain complex assembly protein Cbp6 (predicted)	5	5
V2-01-G07	SPAC13G7.03	upf3	up-frameshift suppressor 3 family protein (predicted)	5	5
V2-01-G08	SPAC16E8.08		Schizosaccharomyces specific protein Pos1	5	5
V2-01-G09	SPAC19A8.11c		recombination protein Irc6 (predicted)	5	5
V2-01-G10	SPAC23C11.08	php3	CCAAT-binding factor complex subunit Php3	5	2
V2-01-G11	SPAC2C4.08		conserved fungal protein	5	5
V2-01-G12	SPAC57A10.14	sgf11	SAGA complex subunit Sgf11	5	5
V2-01-H01	SPAC1786.04		Schizosaccharomyces pombe specific protein	5	5
V2-01-H04	SPAC8E11.07c	alp31	tubulin specific chaperone cofactor A, Alp31	5	5
V2-01-H05	SPBC2A9.13		dubious	5	5
V2-01-H06	SPCC4B3.02c		Golgi transport protein Got1 (predicted)	5	5
V2-01-H07	SPAC13G7.07	arb2	argonaute binding protein 2	5	2	Quantitative recombination and immunoblots not done
V2-01-H08	SPAC16E8.18		Schizosaccharomyces pombe specific protein	5	5
V2-01-H09	SPAC19D5.11c	ctf8	DNA replication factor C complex subunit Ctf8	5	5
V2-01-H10	SPAC23C4.16c	atg15	autophagy associated lipase Atg15	5	5
V2-01-H11	SPAC2C4.09		mitochondrial calcium uniporter regulator (predicted)	5	5
V2-02-A01	SPAC589.11	mug82	mitochondrial translation release factor (predicted)	4.5	4
V2-02-A03	SPAC8C9.19		conserved fungal protein	3	2
V2-02-A04	SPAPB17E12.03		ubiquitin-protein ligase E3 (predicted)	4	4
V2-02-A05	SPAPB21F2.03	slx9	ribosome biogenesis protein Slx9 (predicted)	5	5
V2-02-A06	SPBC146.10	mug57	FAS1 domain protein Mug57	5	5
V2-02-A07	SPBC1685.10	rps27	40S ribosomal protein S27	5	5
V2-02-A08	SPBC1711.15c		Schizosaccharomyces pombe specific protein	4.5	5
V2-02-A09	SPBC23G7.15c	rpp202	60S acidic ribosomal protein P2B subunit	5	5
V2-02-A10	SPBC2G2.05	rpl1603	60S ribosomal protein L13/L16	5	5
V2-02-A11	SPBC3D6.09	dpb4	DNA polymerase epsilon subunit Dpb4	4.5	4.5
V2-02-A12	SPBCPT2R1.02		Schizosaccharomyces pombe specific protein	4	5
V2-02-B01	SPAC5D6.01	rps2202	40S ribosomal protein S15a	4.5	5
V2-02-B02	SPAC6B12.06c	rrg9	mitochondrial genome maintenance protein Rrg9 (predicted)	4.5	5
V2-02-B03	SPAC8E11.04c		phospholipase (predicted)	4	5
V2-02-B04	SPAPB17E12.04c	csn2	COP9/signalosome complex subunit Csn2	4	2
V2-02-B05	SPAPB2B4.06		conserved fungal protein	5	5
V2-02-B06	SPBC14C8.04		acetolactate synthase regulatory unit	5	4.5
V2-02-B07	SPBC16A3.07c	nrm1	MBF complex corepressor Nrm1	3	5
V2-02-B08	SPBC18E5.14c		Schizosaccharomyces specific protein	5	5
V2-02-B09	SPBC23G7.16	ctr6	vacuolar copper transporter Ctr6	5	4.5
V2-02-B10	SPBC30D10.09c		HVA22/TB2/DP1 family protein	5	5
V2-02-B11	SPBC4B4.06	vps25	ESCRT II complex subunit Vps25	5	5
V2-02-B12	SPBCPT2R1.03		hypothetical protein	5	4
V2-02-C01	SPAC5D6.08c	mes1	meiosis II protein Mes1	5	5
V2-02-C02	SPAC6B12.15	cpc2	RACK1 homologue Cpc2	5	4
V2-02-C03	SPACUNK4.19	mug153	Schizosaccharomyces pombe specific protein	5	5
V2-02-C04	SPAPB17E12.05	rpl3703	60S ribosomal protein L37	1.5	1.75
V2-02-C05	SPAPB8E5.02c	rpn502	19S proteasome regulatory subunit Rpn502	5	5
V2-02-C06	SPBC1539.06		acyl-coenzyme A binding protein (predicted)	5	5
V2-02-C07	SPBC16C6.05		mitochondrial translation initiation factor (predicted)	5	5
V2-02-C08	SPBC18H10.07		WW domain-binding protein 4 (predicted)	5	5
V2-02-C09	SPBC24C6.05	sec28	coatomer epsilon subunit	5	5
V2-02-C10	SPBC31F10.05	mug37	conserved fungal protein	5	5
V2-02-C11	SPBC4C3.12	2013-09-01	fork head transcription factor Sep1	5	5
V2-02-C12	SPBCPT2R1.08c	tlh2	RecQ type DNA helicase Tlh1	5	5
V2-02-D01	SPAC630.11	vps55	vacuolar sorting protein Vps55 (predicted)	5	5
V2-02-D02	SPAC6F6.09	eaf6	Mst2/NuA4 histone acetyltransferase complex subunit Eaf6	5	3.5
V2-02-D03	SPAP11E10.01		ornithine cyclodeaminase family (predicted)	5	5
V2-02-D04	SPAPB17E12.08		N-glycosylation protein (predicted)	5	5
V2-02-D05	SPAPJ691.03		mitochondrial inner membrane organizing system protein (predicted)	5	4.75
V2-02-D06	SPBC1539.08	arf6	ADP-ribosylation factor, Arf family	5	2
V2-02-D07	SPBC16E9.15		heat shock factor binding protein (predicted)	5	5
V2-02-D08	SPBC19F8.01c	spn7	septin Spn7	5	5
V2-02-D09	SPBC29A10.12		DUF1014 family protein, HMG-box clan member	5	5
V2-02-D10	SPBC32F12.08c	duo1	DASH complex subunit Duo1	5	5
V2-02-D11	SPBC83.04	apc15	anaphase-promoting complex subunit Apc15	5	5
V2-02-D12	SPBP22H7.08	rps1002	40S ribosomal protein S10	1	1
V2-02-E01	SPAC630.15	mug177	Schizosaccharomyces pombe specific protein	5	4
V2-02-E02	SPAC6G9.09c	rpl24	60S ribosomal protein L24	5	5
V2-02-E03	SPAP27G11.15	slx1	structure-specific endonuclease catalytic subunit	5	5
V2-02-E04	SPAPB17E12.12c		mitochondrial coenzyme A/ diphosphate transporter (predicted)	5	5
V2-02-E05	SPBC1105.09	ubc15	ubiquitin conjugating enzyme Ubc15	5	5
V2-02-E06	SPBC1539.10	nop16	ribosome biogenesis protein Nop16 (predicted)	5	4.5
V2-02-E07	SPBC1703.08c		5-formyltetrahydrofolate cyclo-ligase	5	5
V2-02-E08	SPBC21B10.08c		antibiotic biosynthesis monooxygenase-like domain (predicted)	5	5
V2-02-E09	SPBC29A3.21		Schizosaccharomyces pombe specific protein	5	5
V2-02-E10	SPBC32H8.05		conserved fungal protein	5	5
V2-02-E11	SPBC83.19c		Schizosaccharomyces pombe specific protein	5	5
V2-02-E12	SPBP4H10.08	qcr10	ubiquinol-cytochrome-c reductase complex subunit Qcr10	5	5
V2-02-F01	SPAC664.10	klp2	minus end-directed kinesin-14, Klp2	5	4.5
V2-02-F02	SPAC750.08c		NAD-dependent malic enzyme (predicted), partial	5	4.25
V2-02-F03	SPAP27G11.16		Schizosaccharomyces pombe specific protein	5	4.75
V2-02-F04	SPAPB17E12.14c		6-phosphofructo-2-kinase/fructose-2,6-bisphosphate 2-phosphatase (predicted)	5	5
V2-02-F05	SPBC11C11.07	rpl1801	60S ribosomal protein L18	2	2.5
V2-02-F06	SPBC15D4.02	gsf1	transcription factor, zf-fungal binuclear cluster type Gsf1	0	1
V2-02-F07	SPBC1703.11		optic atrophy 3 family protein	5	5
V2-02-F08	SPBC21C3.11	ubx4	UBX domain protein Ubx4	5	5
V2-02-F09	SPBC29B5.03c	rpl26	60S ribosomal protein L26	5	5
V2-02-F10	SPBC337.09	erg28	Erg28 protein	4.5	5
V2-02-F11	SPBC839.14c	see1	methyltransferase involved in vesicle-mediated transport See1 (predicted)	4	5
V2-02-F12	SPBP4H10.12		conserved protein (fungal and bacterial)	5	5
V2-02-G01	SPAC683.03		Schizosaccharomyces pombe specific protein	5	5
V2-02-G02	SPAC823.02		dubious	5	4.75
V2-02-G03	SPAPB17E12.02	yip12	SMN family protein Yip12	5	4.75
V2-02-G04	SPAPB18E9.04c		Schizosaccharomyces pombe specific protein, possible cell surface glycoprotein	5	5
V2-02-G05	SPBC1348.01		S. pombe specific DUF999 protein family 5	5	4.5
V2-02-G06	SPBC15D4.06	naa30	NatC N-acetyltransferase complex catalytic subunit Naa30 (predicted)	5	4.75
V2-02-G07	SPBC1709.18	tif452	translation initiation factor eIF4E, 4F complex E subunit isoform 2, stress response factor	5	4.75
V2-02-G08	SPBC21D10.08c		conserved fungal protein	5	5
V2-02-G09	SPBC2D10.16	mhf1	FANCM-MHF complex subunit Mhf1	1	4.5
V2-02-G10	SPBC337.16	cho1	phosphatidyl-N-methylethanolamine N-methyltransferase	1	1
V2-02-G11	SPBC887.08		Schizosaccharomyces specific protein	5	5
V2-02-G12	SPBP8B7.22	erd2	HDEL receptor	5	5
V2-02-H01	SPAC694.03		conserved fungal protein	5	5
V2-02-H04	SPAPB1E7.07	glt1	glutamate synthase	5	5
V2-02-H05	SPBC1348.14c	ght7	hexose transporter Ght7	5	5
V2-02-H06	SPBC1604.18c		ESCRT III complex subunit (predicted)	5	5
V2-02-H07	SPBC1711.14	rec15	meiotic recombination protein Rec15	5	5
V2-02-H08	SPBC23E6.05	arx1	ribosomal export complex protein Arx1, peptidase family (predicted)	5	5
V2-02-H09	SPBC2D10.20	ubc1	ubiquitin conjugating enzyme Ubc1	5	5
V2-02-H10	SPBC3B9.05		helper of TIM (Predicted)	5	5
V2-02-H11	SPBC8D2.02c	vps68	vacuolar sorting protein Vps68 (predicted)	5	4
V2-03-A01	SPBP8B7.26		Schizosaccharomyces specific protein	5	5
V2-03-A02	SPCC1183.10	wtf10	wtf element Wtf10	5	5
V2-03-A04	SPAC1002.14	itt1	ubiquitin-protein ligase E3	5	5
V2-03-A05	SPAC17C9.11c		zf-C2H2 type zinc finger protein/UBA domain protein	5	5
V2-03-A06	SPAC23H4.02	ppk9	serine/threonine protein kinase Ppk9	5	5
V2-03-A07	SPAC29B12.11c		human WW domain binding protein-2 ortholog	5	5
V2-03-A08	SPAC6B12.02c	mus7	DNA repair protein Mus7/Mms22	1.5	1.25
V2-03-A09	SPAPB2B4.04c		vacuolar calcium transporting P-type ATPase P2 type, Pmc1	5	5
V2-03-A10	SPBC16C6.02c	vps1302	chorein homolog (predicted)	5	5
V2-03-A11	SPBC26H8.05c	pph3	serine/threonine protein phosphatase, PP4 complex subunit Pph3 (predicted)	5	4.25
V2-03-A12	SPBC30D10.14		dienelactone hydrolase family (predicted)	5	4.5
V2-03-B01	SPBP8B7.31		acid phosphatase (predicted)	4	4
V2-03-B02	SPCC1223.15c	spc19	DASH complex subunit Spc19	4	4.25
V2-03-B03	SPCC31H12.03c	tho1	RNA binding protein (predicted)	4.5	4.5
V2-03-B04	SPAC105.03c		transcription factor	5	5
V2-03-B05	SPAC1805.11c	rps2602	40S ribosomal protein S26	5	5
V2-03-B06	SPAC23H4.17c	srb10	cyclin-dependent protein Srb mediator subunit kinase Srb10	3.5	1.75
V2-03-B07	SPAC2C4.07c	dis32	3'-5'-exoribonuclease activity Dis3L2	5	5
V2-03-B08	SPAC6G9.08	ubp6	ubiquitin C-terminal hydrolase Ubp6	5	4.75
V2-03-B09	SPBC106.12c		THO complex subunit (predicted)	5	4.5
V2-03-B10	SPBC16C6.11	rpl3201	60S ribosomal protein L32	1	1
V2-03-B11	SPBC26H8.12		cytochrome c heme lyase (predicted)	4	3.75
V2-03-B12	SPBC32F12.06	pch1	P-TEFB associated cyclin, cyclin T Pch1	4.7	IS	Inconsistent score (IS)
V2-03-C01	SPBPB21E7.01c	eno102	enolase	4.5	4.25
V2-03-C02	SPCC1259.04	iec3	Ino80 complex subunit Iec3	4.5	5
V2-03-C03	SPCC576.01c	xan1	alpha ketoglutarate dependent xanthine dioxygenase Xan1	4.5	5
V2-03-C04	SPAC1071.04c	spc2	signal peptidase subunit Spc2 (predicted)	5	5
V2-03-C05	SPAC19D5.01	pyp2	tyrosine phosphatase Pyp2	4.5	4.5
V2-03-C06	SPAC24H6.11c		sulfate transmembrane transporter (predicted)	4.5	4.5
V2-03-C07	SPAC2E1P3.04	cao1	copper amine oxidase Cao1	4.5	5
V2-03-C08	SPAC869.02c		nitric oxide dioxygenase (predicted)	5	5
V2-03-C09	SPBC1105.14	rsv2	transcription factor Rsv2	4.5	5
V2-03-C10	SPBC16D10.05	mok13	alpha-1,3-glucan synthase Mok13	5	5
V2-03-C11	SPBC28F2.11	hmo1	HMG box protein Hmo1	5	5
V2-03-C12	SPBC32F12.07c		ubiquitin-protein ligase E3, MARCH family (predicted)	5	5
V2-03-D01	SPBPB2B2.02	mug180	esterase/lipase	5	5
V2-03-D02	SPCC1682.01	qcr9	ubiquinol-cytochrome-c reductase complex subunit 9 (predicted)	ND	ND	Poor Transformation
V2-03-D03	SPCC584.12	mug42	Schizosaccharomyces pombe specific protein	4	4
V2-03-D04	SPAC12B10.14c	tea5	pseudokinase Tea5	5	4
V2-03-D05	SPAC19D5.03	cid1	poly(A) polymerase Cid1	5	5
V2-03-D06	SPAC24H6.13		DUF221 family protein implicated in Golgi to plasma membrane transport (predicted)	5	4.5
V2-03-D07	SPAC30D11.13	hus5	SUMO conjugating enzyme Hus5	4.5	4.5
V2-03-D08	SPAC8C9.03	cgs1	cAMP-dependent protein kinase regulatory subunit Cgs1	5	4
V2-03-D09	SPBC1198.11c	reb1	RNA polymerase I transcription termination factor Reb1	5	5
V2-03-D10	SPBC16H5.03c	fub2	SUMO E1-like activator enzyme Fub2 (predicted)	ND	ND	Poor Viability
V2-03-D11	SPBC29A10.02	spo5	meiotic RNA-binding protein 1	5	5
V2-03-D12	SPBC32H8.03	bem46	esterase/lipase	5	5
V2-03-E01	SPBPB7E8.02		PSP1 family protein	5	4.25
V2-03-E02	SPCC16C4.04		Schizosaccharomyces specific protein	4.5	3.75
V2-03-E03	SPCC74.05	rpl2702	60S ribosomal protein L27	2	3
V2-03-E04	SPAC12G12.03	cip2	RNA-binding protein Cip2	5	5
V2-03-E05	SPAC20H4.07	rad57	RecA family ATPase Rad57/Rhp57	5	5
V2-03-E06	SPAC25A8.01c	fft3	SMARCAD1 family ATP-dependent DNA helicase Fft3	5	4.5
V2-03-E07	SPAC328.05		RNA-binding protein involved in export of mRNAs (predicted)	5	5
V2-03-E08	SPAC9E9.08	rad26	ATRIP, ATR checkpoint kinase regulatory subunit Rad26	5	4.5
V2-03-E09	SPBC1198.12	mfr1	fizzy-related protein Mfr1	5	5
V2-03-E10	SPBC1778.04	spo6	Spo4-Spo6 kinase complex regulatory subunit Spo6	5	5
V2-03-E11	SPBC29A10.10c	dbl8	tRNA-splicing endonuclease positive effector Dbl8	5	5
V2-03-E12	SPBC354.03	swd3	WD repeat protein Swd3	3	3
V2-03-F01	SPBPB8B6.04c	grt1	transcription factor Grt1	5	5
V2-03-F02	SPCC16C4.11	pef1	Pho85/PhoA-like cyclin-dependent kinase Pef1	ND	ND	Poor Viability
V2-03-F03	SPCC794.15		dubious	5	5
V2-03-F04	SPAC139.03	toe2	transcription factor, zf-fungal binuclear cluster type (predicted)	4.5	4
V2-03-F05	SPAC227.15		protein phosphatase regulatory subunit Reg1	5	5
V2-03-F06	SPAC27D7.06	etf1	electron transfer flavoprotein alpha subunit EtfA (predicted)	5	5
V2-03-F07	SPAC4A8.06c		esterase/lipase	5	4.25
V2-03-F08	SPACUNK4.16c		alpha,alpha-trehalose-phosphate synthase (predicted)	5	4.25
V2-03-F09	SPBC1347.02	fkbp39	FKBP-type peptidyl-prolyl cis-trans isomerase	5	4
V2-03-F10	SPBC17G9.02c	cdc73	RNA polymerase II accessory factor, Cdc73 family (predicted)	5	5
V2-03-F11	SPBC29A3.03c		ubiquitin-protein ligase E3 (predicted)	5	5
V2-03-F12	SPBC3D6.10	apn2	AP-endonuclease Apn2	5	5
V2-03-G01	SPBPB8B6.05c		L-asparaginase	4.5	5
V2-03-G02	SPCC24B10.18		human Leydig cell tumor 10 kDa protein homolog	4	5
V2-03-G03	SPAC23C4.08	rho3	Rho family GTPase Rho3	5	5
V2-03-G04	SPAC13F5.05		thioredoxin family protein (predicted)	5	5
V2-03-G05	SPAC22G7.06c	ura1	carbamoyl-phosphate synthase (glutamine hydrolyzing), aspartate carbamoyltransferase Ura1	ND	ND	Poor Transformation
V2-03-G06	SPAC27E2.02		IMPACT homolog, translational regulator (predicted)	5	4.5
V2-03-G07	SPAC607.06c		metallopeptidase (predicted)	5	4.5
V2-03-G08	SPAPB24D3.01	toe3	transcription factor	5	5
V2-03-G09	SPBC13E7.04	atp16	F1-ATPase delta subunit	5	5
V2-03-G10	SPBC216.05	rad3	ATR checkpoint kinase Rad3	5	5
V2-03-G11	SPBC29A3.07c	sap14	U2 snRNP-associated protein SF3B14 Sap14	5	5
V2-03-G12	SPBC4B4.07c	usp102	U1 snRNP-associated protein Usp102	2	1
V2-03-H01	SPBPJ4664.02		cell surface glycoprotein, flocculin, related to Gsf2	5	5
V2-03-H04	SPAC14C4.11		polyphosphate synthetase (predicted)	5	5
V2-03-H05	SPAC23G3.03	sib2	ornithine N5 monooxygenase	5	5
V2-03-H06	SPAC29B12.03	spd1	ribonucleotide reductase (RNR) inhibitor	5	5
V2-03-H07	SPAC688.13	scn3	TatD DNase family Scn1	4.5	5
V2-03-H08	SPAPB24D3.09c	pdr1	ABC transporter Pdr1	4.5	5
V2-03-H09	SPBC16A3.08c	oga1	Stm1 homolog Oga1	5	5
V2-03-H10	SPBC21B10.10	rps402	40S ribosomal protein S4	5	3
V2-03-H11	SPBC2D10.06	rep1	MBF transcription factor complex subunit Rep1	4.5	4
V2-04-A01	SPBC530.01	gyp1	GTPase activating protein Gyp1	5	5
V2-04-A02	SPBP23A10.10	ppk32	serine/threonine protein kinase Ppk32	5	2.25
V2-04-A03	SPCC1450.07c	dao1	D-amino acid oxidase	5	4
V2-04-A05	SPCC777.04		amino acid transporter	5	5
V2-04-A06	SPBC36.10		mitochondrial intermembrane space protein sorting protein	5	5
V2-04-A07	SPAC13G6.15c		calcipressin (predicted)	5	5
V2-04-A08	SPAC1071.02	mms19	Dos2 silencing complex subunit Mms19	5	0
V2-04-A09	SPAC11D3.17		transcription factor, zf-fungal binuclear cluster type	5	5
V2-04-A10	SPAC12B10.07	acp1	F-actin capping protein alpha subunit	5	5
V2-04-A11	SPAC13D6.03c	trm9	tRNA (uridine) methyltransferase Trm9 (predicted)	5	5
V2-04-A12	SPAC15A10.06		CPA1 sodium ion/proton antiporter (predicted)	5	5
V2-04-B01	SPBC543.07	pek1	MAP kinase kinase Pek1	5	5
V2-04-B02	SPBP4H10.03	oxa102	mitochondrial inner membrane translocase Oxa102	ND	ND	Poor Transformation
V2-04-B03	SPCC162.10	ppk33	serine/threonine protein kinase Ppk33	5	5
V2-04-B04	SPCC297.05		diacylglycerol binding protein (predicted)	5	5
V2-04-B05	SPCC777.17c		mitochondrial ribosomal protein subunit L9	5	5
V2-04-B06	SPBC146.12	coq6	monooxygenase Coq6	0	0.5
V2-04-B07	SPAC20G8.09c	nat10	ribosome biogenesis ATPase	5	5
V2-04-B08	SPAC1071.08	rpp203	60S acidic ribosomal protein P2C subunit	5	5
V2-04-B09	SPAC11D3.18c		nicotinic acid plasma membrane transporter	5	5
V2-04-B10	SPAC12B10.09	pet801	mitochondrial S-adenosylmethionine transporter (predicted)	5	5
V2-04-B11	SPAC13G6.07c	rps601	40S ribosomal protein S6	5	5
V2-04-B12	SPAC15A10.11	ubr11	UBR ubiquitin ligase Ubr11	5	5
V2-04-C01	SPBC56F2.08c		RNA-binding protein	5	5
V2-04-C02	SPCC1223.11	ptc2	protein phosphatase 2C Ptc2	5	3
V2-04-C03	SPCC1682.08c	mcp2	RNA-binding protein Mcp2	5	5
V2-04-C04	SPCC320.04c	gem1	ERMES complex GTPase subunit Gem1 (predicted)	5	5
V2-04-C05	SPCC825.01		ATPase, Arb family ABCF1-like (predicted)	4	2	Quantitative recombination and immunoblots not done
V2-04-C06	SPAC328.02	dbl4	ubiquitin-protein ligase E3 involved in sporulation Dbl4	3	0
V2-04-C07	SPAC4F10.07c	atg13	autophagy associated protein kinase regulatory subunit Atg13	5	5
V2-04-C08	SPAC10F6.04		RCC domain protein Ats1 (predicted)	5	5
V2-04-C09	SPAC11E3.01c	swr1	SNF2 family helicase Swr1	5	5
V2-04-C10	SPAC12G12.01c		SEA complex subunit, ubiquitin-protein ligase E3	5	5
V2-04-C11	SPAC13G6.09		SSU-rRNA maturation protein Tsr4 homolog 2 (predicted)	4	4
V2-04-C12	SPAC15A10.16	bud6	actin interacting protein 3 homolog Bud6	5	5
V2-04-D01	SPBC582.08		alanine aminotransferase	5	5
V2-04-D02	SPCC126.07c	pbr1	human CTD-binding SR-like protein rA9 homolog (predicted)	5	5
V2-04-D03	SPCC18.03		shuttle craft like transcriptional regulator/ ubiquitin-protein ligase E3 (predicted)	5	5
V2-04-D04	SPCC330.11	btb1	BTB/POZ domain protein Btb1	5	5
V2-04-D05	SPCC895.07	alp14	TOG ortholog Alp14	3	2
V2-04-D06	SPBC8D2.17	gmh4	alpha-1,2-galactosyltransferase (predicted)	5	5
V2-04-D07	SPAC1093.06c	dhc1	dynein heavy chain	5	5
V2-04-D08	SPAC10F6.06	vip1	RNA-binding protein Vip1	5	5
V2-04-D09	SPAC11E3.05	sea3	ubiquitin-protein ligase E3, coatamer related complex subunit Sea3 (predicted)	1	1
V2-04-D10	SPAC12G12.12		NST UDP-galactose transporter	5	5
V2-04-D11	SPAC144.02	iec1	Ino80 complex subunit Iec1	5	5
V2-04-D12	SPAC1610.03c	crp79	poly(A) binding protein Crp79	5	5
V2-04-E01	SPBC725.05c		nucleotide pyrophosphatase	5	5
V2-04-E02	SPCC126.08c		lectin family glycoprotein receptor (predicted)	5	5
V2-04-E03	SPCC1840.02c	bgs4	1,3-beta-glucan synthase subunit Bgs4	5	4
V2-04-E04	SPCC550.15c		ribosome biogenesis protein (predicted)	5	5
V2-04-E05	SPCC965.10		transcription factor (predicted)	ND	ND	Poor Transformation
V2-04-E06	SPAC24B11.10c	cfh1	chitin synthase regulatory factor-like Cfh1 (predicted)	5	5
V2-04-E07	SPAC1006.01	psp3	vacuolar serine protease Psp3 (predicted)	5	5
V2-04-E08	SPAC10F6.16	mug134	mRNA stability protein Igo1 (predicted)	5	5
V2-04-E09	SPAC11E3.09	pyp3	protein-tyrosine phosphatase Pyp3	5	5
V2-04-E10	SPAC139.04c	fap2	L-saccharopine oxidase	5	5
V2-04-E11	SPAC144.05		ATP-dependent DNA helicase/ ubiquitin ligase E3 (predicted)	5	5
V2-04-E12	SPAC1635.01		mitochondrial outer membrane voltage-dependent anion-selective channel (predicted)	5	5
V2-04-F01	SPBC725.06c	ppk31	serine/threonine protein kinase Ppk31	5	3
V2-04-F02	SPCC126.11c		RNA-binding protein, rrm type	5	5
V2-04-F03	SPCC188.02	par1	protein phosphatase regulatory subunit Par1	5	3.5
V2-04-F04	SPCC622.17	apn1	AP endonuclease Apn1	5	5
V2-04-F05	SPCC970.07c	raf2	Rik1-associated factor Raf2	5	5
V2-04-F06	SPBC1685.11	rlp1	RecA family ATPase Rlp1	5	5
V2-04-F07	SPAC1006.06	rgf2	RhoGEF Rgf2	5	5
V2-04-F08	SPAC1142.03c	swi2	Swi5 complex subunit Swi2	5	5
V2-04-F09	SPAC11G7.02	pub1	HECT-type ubiquitin-protein ligase E3 Pub1	ND	ND	Poor Viability
V2-04-F10	SPAC13A11.05	ysp2	peptidase family M17 cytoplasmic leucyl aminopeptidase yspII (LAP yspII)	5	5
V2-04-F11	SPAC1486.04c	alm1	medial ring protein Alm1	5	5
V2-04-F12	SPAC167.01	ire1	serine/threonine protein kinase, sensor for unfolded proteins in the ER Ire1	5	5
V2-04-G01	SPBC725.10		tspO homolog, involved in the cytoplasmic to mitochondrial transport of haem (predicted)	5	1
V2-04-G02	SPCC1322.14c	vtc4	vacuolar transporter chaperone (VTC) complex subunit (predicted)	5	5
V2-04-G03	SPCC24B10.09	rps1702	40S ribosomal protein S17	5	1
V2-04-G04	SPCC663.03	pmd1	leptomycin efflux transporter Pmd1	5	5
V2-04-G05	SPAC57A7.13		RNA-binding protein, involved in splicing (predicted)	5	5
V2-04-G06	SPAC17C9.07	alg8	glucosyltransferase Alg8	5	5
V2-04-G07	SPAC1039.05c	klf1	transcription factor, zf-fungal binuclear cluster type Klf1	5	5
V2-04-G08	SPAC1142.08	fhl1	fork head transcription factor Fhl1	5	5
V2-04-G09	SPAC11H11.04	mam2	pheromone p-factor receptor	5	5
V2-04-G10	SPAC13C5.03	tht1	nuclear membrane protein involved in karyogamy Tht1	5	5
V2-04-G11	SPAC14C4.05c	man1	LEM domain protein Man1, Sad1 interacting factor (predicted)	5	5
V2-04-G12	SPAC167.07c	hul5	HECT-type ubiquitin-protein ligase E3 (predicted)	5	5
V2-04-H01	SPBC800.08	gcd10	tRNA (m1A) methyltransferase Gcd10 (predicted)	5	5
V2-04-H04	SPCC736.06		mitochondrial aspartate-tRNA ligase (predicted)	ND	ND	Poor Viability
V2-04-H05	SPBC18H10.04c	sce3	translation initiation factor (predicted)	5	5
V2-04-H06	SPAC23C4.03	hrk1	haspin related kinase	5	5
V2-04-H07	SPAC105.02c		ankyrin repeat protein, implicated in meiosis	5	5
V2-04-H08	SPAC11D3.07c	toe4	transcription factor, zf-fungal binuclear cluster type(predicted)	5	5
V2-04-H09	SPAC1250.05	rpl3002	60S ribosomal protein L30	5	5
V2-04-H10	SPAC13C5.07	mre11	Mre11 nuclease	5	4
V2-04-H11	SPAC1556.03	azr1	serine/threonine protein phosphatase Azr1	5	5
V2-05-A01	SPAC1687.05	pli1	SUMO E3 ligase Pli1	5	3.75
V2-05-A02	SPAC1782.06c	phb1	prohibitin Phb1 (predicted)	5	3.75
V2-05-A03	SPAC17G6.02c	tco1	RTA1-like protein	5	4.25
V2-05-A04	SPAC1805.02c	etf2	electron transfer flavoprotein beta subunit EtfB (predicted)	5	5
V2-05-A06	SPAC19B12.08	atg4	Atg8 deconjugator Atg4 (predicted)	5	4.5
V2-05-A07	SPAC1F7.11c		transcription factor, zf-fungal binuclear cluster type (predicted)	5	4.5
V2-05-A08	SPAC227.03c		mitochondrial NAD transmembrane transporter (predicted)	5	4.5
V2-05-A09	SPAC22F8.04		triose phosphate transporter	5	4.5
V2-05-A10	SPAC23A1.07		ubiquitin-protein ligase E3 (predicted)	3	4.25
V2-05-A11	SPAC23G3.08c	ubp7	ubiquitin C-terminal hydrolase Ubp7	5	5
V2-05-A12	SPAC26A3.10	cnt6	centaurin ADOP ribosylation factor GTPase activating protein family (predicted)	5	5
V2-05-B01	SPAC1687.06c	rpl44	60S ribosomal protein L28/L44	5	5
V2-05-B02	SPAC17A2.05	osm1	fumarate reductase Osm1 (predicted)	5	5
V2-05-B03	SPAC17G6.05c	bro1	BRO1 domain protein Bro1 (predicted)	5	5
V2-05-B04	SPAC1805.09c	fmt1	methionyl-tRNA formyltransferase Fmt1	5	5
V2-05-B05	SPAC1952.07	rad1	checkpoint clamp complex protein Rad1	5	5
V2-05-B06	SPAC19B12.10	sst2	human AMSH/STAMBP protein homolog, ubiquitin specific-protease	5	5
V2-05-B07	SPAC1F8.01	ght3	hexose transporter Ght3	5	5
V2-05-B08	SPAC227.05		prefoldin subunit 4	5	5
V2-05-B09	SPAC22F8.11	plc1	phosphoinositide phospholipase C Plc1	5	4
V2-05-B10	SPAC23C4.02	crn1	actin binding protein, coronin Crn1	5	4
V2-05-B11	SPAC23H3.03c	npr2	Npr2/3 complex subunit Npr2 (predicted)	5	5
V2-05-B12	SPAC26A3.16	dph1	UBA domain protein Dph1	5	3.25
V2-05-C01	SPAC1687.15	gsk3	serine/threonine protein kinase Gsk3	5	5
V2-05-C02	SPAC17A2.06c	vps8	WD repeat protein Vps8	5	3.5
V2-05-C03	SPAC17G6.13	slt1	Schizosaccharomyces specific protein Slt1	4	2.5	Quantitative recombination and immunoblots not done
V2-05-C04	SPAC1805.12c	uep1	ribosomal-ubiquitin fusion protein Ubi2	3	4
V2-05-C05	SPAC1952.16	rga9	RhoGAp, GTPase activator towards Rho/Rac/Cdc42-like small GTPases	5	5
V2-05-C06	SPAC19B12.11c		zinc finger protein, human ZNF593 ortholog	4	4.5
V2-05-C07	SPAC20G8.08c	fft1	SMARCAD1 family ATP-dependent DNA helicase Fft1 (predicted)	4	5
V2-05-C08	SPAC227.10		prefoldin subunit 2	5	5
V2-05-C09	SPAC22G7.02	kap111	karyopherin Kap111	5	5
V2-05-C10	SPAC23D3.01	pdp3	PWWP domain protein, involved in chromatin remodeling (predicted)	5	5
V2-05-C11	SPAC24B11.08c		COPII-coated vesicle component Erv46 (predicted)	5	4.25
V2-05-C12	SPAC26F1.02	pnn1	pinin ortholog, involved in splicing Pnn1 (predicted)	5	4
V2-05-D01	SPAC16A10.02	sub1	transcription coactivator PC4	5	5
V2-05-D02	SPAC17A2.12	rrp1	ATP-dependent DNA helicase (predicted)	5	4.25
V2-05-D03	SPAC17G8.07	yaf9	YEATS family histone acetyltransferase subunit Yaf9	5	4.25
V2-05-D04	SPAC1834.03c	hhf1	histone H4 h4.1	5	5
V2-05-D05	SPAC19A8.03	ymr1	phosphatidylinositol-3-phosphatase, myotubularin family (predicted)	5	4
V2-05-D06	SPAC1B2.04	cox6	cytochrome c oxidase subunit VI	5	3.75
V2-05-D07	SPAC20H4.02	dsc3	Golgi Dsc E3 ligase complex subunit Dsc3	5	2.75
V2-05-D08	SPAC22A12.14c		BSD domain protein, unknown biological role	5	5
V2-05-D09	SPAC22G7.08	ppk8	serine/threonine protein kinase Ppk8	5	5
V2-05-D10	SPAC23D3.03c		GTPase activating protein (predicted)	5	5
V2-05-D11	SPAC24B11.12c		P-type ATPase	5	5
V2-05-D12	SPAC26F1.08c		conserved protein	5	5
V2-05-E01	SPAC16C9.06c	upf1	ATP-dependent RNA helicase Upf1	5	5
V2-05-E02	SPAC17A5.11	rec12	endonuclease Rec12	5	5
V2-05-E03	SPAC17H9.08		mitochondrial coenzyme A transporter	5	5
V2-05-E04	SPAC1834.05	alg9	mannosyltransferase complex subunit Alg9	5	5
V2-05-E05	SPAC19A8.04	erg5	C-22 sterol desaturase Erg5	5	5
V2-05-E06	SPAC1B3.05	not3	CCR4-Not complex subunit Not3/5 (predicted)	5	5
V2-05-E07	SPAC20H4.05c		5'-methylthioribulose-1-phosphate dehydratase, adducin (predicted)	3.5	1.75
V2-05-E08	SPAC22E12.14c	sck2	serine/threonine protein kinase Sck2	ND	ND	Not Tested(5-FOA sensitive strain)
V2-05-E09	SPAC22H10.04	ppa3	protein phosphatase type 2A Ppa1	5	5
V2-05-E10	SPAC23D3.09	arp42	SWI/SNF and RSC complex subunit Arp42	ND	ND	Not Tested(5-FOA sensitive strain)
V2-05-E11	SPAC24C9.08		vacuolar carboxypeptidase	5	5
V2-05-E12	SPAC26F1.10c	pyp1	tyrosine phosphatase Pyp1	5	5
V2-05-F01	SPAC1705.02		human 4F5S homolog	5	4
V2-05-F02	SPAC17C9.09c	tim13	TIM22 inner membrane protein import complex subunit Tim13	5	5
V2-05-F03	SPAC17H9.11	gmf1	cofilin/tropomyosin family Glia Maturation Factor homolog Gmf1	5	5
V2-05-F04	SPAC1851.03	ckb1	CK2 family regulatory subunit	5	1
V2-05-F05	SPAC19A8.10	rfp1	SUMO-targeted ubiquitin-protein ligase subunit Rfp1	5	5
V2-05-F06	SPAC1D4.13	byr1	MAP kinase kinase Byr1	5	4.5
V2-05-F07	SPAC20H4.10	ufd2	ubiquitin-protein ligase E4	5	5
V2-05-F08	SPAC22F3.03c	rdh54	ATP-dependent DNA helicase Rdh54	5	5
V2-05-F09	SPAC22H10.07	scd2	scaffold protein Scd2	ND	ND	Not Tested(5-FOA sensitive strain)
V2-05-F10	SPAC23E2.01	fep1	iron-sensing transcription factor Fep1	ND	ND	Not Tested(5-FOA sensitive strain)
V2-05-F11	SPAC24C9.14	otu1	ubiquitin-specific cysteine protease, OTU family, Otu1	5	5
V2-05-F12	SPAC27D7.02c		GRIP domain protein (predicted)	5	5
V2-05-G01	SPAC1782.01	ecm29	proteasome complex subunit Ecm29	2	0
V2-05-G02	SPAC17D4.03c	cis4	cation diffusion family zinc membrane transporter Cis4	5	5
V2-05-G03	SPAC17H9.14c	pdi2	protein disulfide isomerase	5	5
V2-05-G04	SPAC18B11.07c	rhp6	Rad6 homolog, ubiquitin conjugating enzyme E2 Rhp6	ND	ND	Not Tested(Defective strain in library)
V2-05-G05	SPAC19B12.04	rps3001	40S ribosomal protein S30	3	2
V2-05-G06	SPAC1F3.05	gga21	Golgi localized Arf binding gamma-adaptin ortholog Gga21	5	5
V2-05-G07	SPAC222.14c		GTP binding protein Sey1	5	5
V2-05-G08	SPAC22F3.08c	rok1	ATP-dependent RNA helicase Rok1	4	5
V2-05-G09	SPAC22H10.13	zym1	metallothionein Zym1	5	5
V2-05-G10	SPAC23G3.02c	sib1	ferrichrome synthetase Sib1	5	5
V2-05-G11	SPAC25G10.03	zip1	transcription factor Zip1	5	3
V2-05-G12	SPAC27D7.14c	tpr1	RNA polymerase II associated Paf1 complex subunit Tpr1	ND	ND	Poor Transformation
V2-05-H01	SPAC1782.05	ypa2	protein phosphatase type 2A regulator, PTPA family Ypa2	ND	ND	Poor Viability
V2-05-H04	SPAC18G6.15	mal3	EB1 family Mal3	5	3
V2-05-H05	SPAC19B12.07c		human ZNF277P homolog	5	5
V2-05-H06	SPAC1F3.06c	spo15	sporulation protein Spo15	5	5
V2-05-H07	SPAC222.15	meu13	Tat binding protein 1(TBP-1)-interacting protein (TBPIP) homolog	5	5
V2-05-H08	SPAC22F3.12c	rgs1	regulator of G-protein signaling Rgs1	5	5
V2-05-H09	SPAC23A1.04c	mnl1	alpha mannosidase Mnl1 (predicted)	5	5
V2-05-H10	SPAC23G3.05c		regulator of G-protein signaling (RGS) domain (predicted)	5	5
V2-05-H11	SPAC25H1.02	jmj1	histone demethylase Jmj1 (predicted)	5	5
V2-06-A01	SPAC27E2.03c		Obg-Like ATPase (predicted)	IS	4.25	Inconsistent score (IS)
V2-06-A02	SPAC30D11.01c	gto2	alpha-glucosidase	IS	IS	Inconsistent score (IS)
V2-06-A03	SPAC343.04c		WD repeat protein, human WDR26 family, ubiquitin ligase complex subunit (predicted)	4	4.25
V2-06-A04	SPAC3C7.12	tip1	CLIP170 family protein Tip1	ND	ND	Not Tested(5-FOA sensitive strain)
V2-06-A05	SPAC3H1.05		CAAX prenyl protease	4.5	4.75
V2-06-A07	SPAC56F8.06c	alg10	dolichyl-phosphate-glucose-glycolipid alpha-glucosyltransferase Alg10	4.5	4.75
V2-06-A08	SPAC631.01c	acp2	F-actin capping protein beta subunit Acp2	0	0
V2-06-A09	SPAC6B12.04c		aminotransferase class I and II	5	5
V2-06-A10	SPAC821.07c	moc3	transcription factor Moc3	5	4.25
V2-06-A11	SPAC890.03	ppk16	serine/threonine protein kinase Ppk16 (predicted)	5	3
V2-06-A12	SPAC926.07c	dlc2	dynein light chain Dlc2	5	3
V2-06-B01	SPAC27F1.06c		FKBP-type peptidyl-prolyl cis-trans isomerase	5	4.5
V2-06-B02	SPAC31G5.19	abo1	ATPase with bromodomain protein (predicted)	2.5	2
V2-06-B03	SPAC3A11.09	sod22	plasma membrane alkali metal cation/H+ antiporter Sod22	5	4.5
V2-06-B04	SPAC3F10.02c	trk1	potassium ion transporter Trk1	5	4.5
V2-06-B05	SPAC3H1.06c		membrane transporter	5	5
V2-06-B06	SPAC4F8.11		SEA complex subunit, human WDR24 family	5	4
V2-06-B07	SPAC56F8.09	rrp8	rRNA methyltransferase Rrp8	5	4
V2-06-B08	SPAC637.07	moe1	translation initiation factor eIF3d Moe1	5	5
V2-06-B09	SPAC6B12.07c		ubiquitin-protein ligase E3	ND	ND	Poor Viability
V2-06-B10	SPAC823.03	ppk15	serine/threonine protein kinase Ppk15	5	5
V2-06-B11	SPAC8C9.11	fra2	transcriptional repressor protein BolA domain (predicted)	5	5
V2-06-B12	SPAC977.15		dienelactone hydrolase family	5	5
V2-06-C01	SPAC29A4.02c		translation elongation factor EF-1 gamma subunit	4.5	5
V2-06-C02	SPAC328.01c	msn5	karyopherin (predicted)	5	4.5
V2-06-C03	SPAC3A12.03c	meu34	ubiquitin-protein ligase E3 Meu34 (predicted)	5	5
V2-06-C04	SPAC3F10.06c	rit1	initiator methionine tRNA 2'-O-ribosyl phosphate transferase (predicted)	5	5
V2-06-C05	SPAC3H1.10	pcs2	phytochelatin synthetase	5	5
V2-06-C06	SPAC4G8.04		GTPase activating protein	4	4.5
V2-06-C07	SPAC57A10.03	cyp1	cyclophilin family peptidyl-prolyl cis-trans isomerase Cyp1	4	4.25
V2-06-C08	SPAC644.14c	rad51	RecA family recombinase Rad51/Rhp51	5	0
V2-06-C09	SPAC6F12.12	par2	protein phosphatase regulatory subunit Par2	5	5
V2-06-C10	SPAC823.13c		mitochondrial inner membrane protein	4.5	5
V2-06-C11	SPAC8C9.12c		mitochondrial iron ion transporter (predicted)	4.5	4.5
V2-06-C12	SPAC9G1.05	aip1	actin cortical patch component Aip1	4.5	5
V2-06-D01	SPAC29A4.13		urease accessory protein UreF (predicted)	5	5
V2-06-D02	SPAC328.04		AAA family ATPase, unknown biological role	5	5
V2-06-D03	SPAC3A12.06c		sodium/calcium exchanger	5	4.25
V2-06-D04	SPAC3F10.11c	abc2	glutathione S-conjugate-exporting ATPase Abc2	5	5
V2-06-D05	SPAC3H1.13	ppk13	serine/threonine protein kinase Ppk13	5	5
V2-06-D06	SPAC4G9.02	rnh201	ribonuclease H2 complex subunit Rnh201 (predicted)	5	5
V2-06-D07	SPAC57A7.05		conserved protein (fungal and plant)	5	5
V2-06-D08	SPAC664.01c	swi6	HP1 family chromodomain protein Swi6	5	5
V2-06-D09	SPAC6G9.04	spo7	sporulation protein Spo7	4.5	5
V2-06-D10	SPAC823.14	ptf1	Mst2 histone acetytransferase acytyltransferase complex, predicted phosphoric monoester hydrolase Ptf1	4.5	5
V2-06-D11	SPAC8E11.02c	rad24	14-3-3 protein Rad24	0.5	0.5
V2-06-D12	SPACUNK12.02c	cmk1	calcium/calmodulin-dependent protein kinase Cmk1	5	5
V2-06-E01	SPAC2F7.09c		mitochondrial GTPase related protein (prediected)	5	5
V2-06-E02	SPAC328.06	ubp2	ubiquitin C-terminal hydrolase Ubp2	5	5
V2-06-E03	SPAC3A12.09c		urease accessory protein UreD	5	5
V2-06-E04	SPAC3F10.16c		GTP binding protein, HSR1-related	1	1
V2-06-E05	SPAC3H5.07	rpl702	60S ribosomal protein L7	2	3
V2-06-E06	SPAC4G9.14		mitochondrial Mpv17/PMP22 family protein 2 (predicted)	4	5
V2-06-E07	SPAC57A7.12		heat shock protein Pdr13	5	5
V2-06-E08	SPAC664.02c	arp8	actin-like protein, Ino80 complex subunit Arp8	0	0
V2-06-E09	SPAC6G9.05	pcd1	coenzyme A diphosphatase (predicted)	5	5
V2-06-E10	SPAC824.02	bst1	GPI inositol deacylase Bst1 (predicted)	0.5	0
V2-06-E11	SPAC8E11.03c	dmc1	RecA family ATPase Dmc1	5	4.25
V2-06-E12	SPACUNK4.11c	mpp6	nuclear exosome-associated RNA binding protein Mpp6	IS	5	Inconsistent score (IS)
V2-06-F01	SPAC2F7.10	akr1	palmitoyltransferase Akr1 (predicted)	5	5
V2-06-F02	SPAC328.09		mitochondrial 2-oxoadipate and 2-oxoglutarate transporter (predicted)	4	4.5
V2-06-F03	SPAC3A12.12	atp11	F1-ATPase chaperone Atp11	4	3
V2-06-F04	SPAC3G6.11	chl1	ATP-dependent DNA helicase Chl1 (predicted)	5	4
V2-06-F05	SPAC3H5.12c	rpl501	60S ribosomal protein L5	1	3
V2-06-F06	SPAC4G9.20c		mitochondrial carrier with solute carrier repeats, organic acid transmembrane transporter (predicted)	3.5	4.25
V2-06-F07	SPAC589.09	csr101	sec14 cytosolic factor family Csr1 (predicted)	3	4.75
V2-06-F08	SPAC664.15	caf4	CCR4-Not complex subunit Caf4/Mdv1 (predicted)	4	5
V2-06-F09	SPAC7D4.02c	sfp47	Ubp4 interactor Sfp47	5	5
V2-06-F10	SPAC824.04		WD repeat protein (predicted)	3	4.75
V2-06-F11	SPAC8F11.03	msh3	MutS protein homolog 3	4	4.5
V2-06-F12	SPACUNK4.13c		mitochondrial NTPase Ylf2 (predicted)	5	4.25
V2-06-G01	SPAC2G11.05c	rim20	BRO1 domain protein Rim20 (predicted)	4.5	5
V2-06-G02	SPAC328.10c	rps502	40S ribosomal protein S5	3	5
V2-06-G03	SPAC3C7.04		transcription factor	1	2
V2-06-G04	SPAC3G9.04	ssu72	phosphoric ester hydrolase Ssu72 (predicted)	5	5
V2-06-G05	SPAC3H8.03	img2	mitochondrial ribosomal protein subunit Mrpl49/Img2 (predicted)	5	5
V2-06-G06	SPAC513.02		phosphoglycerate mutase family	5	5
V2-06-G07	SPAC630.05	gyp7	GTPase activating protein Gyp7 (predicted)	5	5
V2-06-G08	SPAC688.14	set13	ribosome L32 lysine methyltransferase Set13	5	5
V2-06-G09	SPAC806.08c	mod21	gamma tubulin complex subunit Mod21	5	5
V2-06-G10	SPAC824.08	gda1	guanosine-diphosphatase Gda1	4.5	5
V2-06-G11	SPAC9.05	mfh1	ATP-dependent 3' to 5' DNA helicase, FANCM ortholog Fml1	4.5	5
V2-06-G12	SPAP14E8.04	oma1	metallopeptidase Oma1	5	5
V2-06-H01	SPAC2H10.01		transcription factor, zf-fungal binuclear cluster type (predicted)	5	5
V2-06-H04	SPAC3G9.08	png1	ING family homolog Png1	2	0
V2-06-H05	SPAC4A8.05c	myp2	myosin II heavy chain Myo3	4.5	4.5
V2-06-H06	SPAC56E4.06c	ggt2	gamma-glutamyltranspeptidase Ggt2	5	5
V2-06-H07	SPAC630.09c	mug58	GLYK family kinase of unknown specificity (predicted)	5	5
V2-06-H08	SPAC694.02		DEAD/DEAH box helicase	5	5
V2-06-H09	SPAC821.06	spn2	septin Spn2	4.5	4
V2-06-H10	SPAC869.05c		sulfate transporter	4.5	4
V2-06-H11	SPAC9.10	thi9	thiamine transporter Thi9	4.5	5
V2-07-A01	SPAP32A8.03c	bop1	ubiquitin-protein ligase E3 (predicted)	5	5
V2-07-A02	SPBC115.02c	afg1	AFG1 family mitochondrial ATPase Afg1 (predicted)	5	5
V2-07-A03	SPBC12C2.05c	bzz1	diacylglycerol binding protein Bzz1 (predicted)	5	5
V2-07-A04	SPBC14F5.13c	pho8	vacuolar membrane alkaline phosphatase (predicted)	4	4
V2-07-A05	SPBC16G5.05c	scs2	VAP family protein Scs2	5	5
V2-07-A06	SPBC17A3.10	pas4	peroxisomal ubiquitin-protein ligase E3 (predicted)	5	3.75
V2-07-A08	SPBC19G7.04		HMG box protein	ND	ND	Poor Transformation
V2-07-A09	SPBC21B10.03c	ath1	ataxin-2 homolog	4	3
V2-07-A10	SPBC25B2.03		zf-C3HC4 type zinc finger	5	5
V2-07-A11	SPBC29A10.09c	tri1	triman, ribonuclease involved in priRNA formation Tri1	5	5
V2-07-A12	SPBC2F12.11c	rep2	MBF transcription factor activator Rep2	5	4.25
V2-07-B01	SPAPB1A10.03	nxt1	mRNA export receptor Nxt1	5	5
V2-07-B02	SPBC119.04	mei3	meiosis inducing protein Mei3	5	5
V2-07-B03	SPBC12D12.06	srb11	cyclin CycC, Srb mediator subunit Srb11	5	2.25
V2-07-B04	SPBC15C4.05	dhx29	ATP-dependent RNA helicase, human DHX29 ortholog (predicted)	3	5
V2-07-B05	SPBC16G5.16		transcription factor, zf-fungal binuclear cluster type (predicted)	3	4.25
V2-07-B06	SPBC17D1.06	dbp3	ATP-dependent RNA helicase Dbp3	4	5
V2-07-B07	SPBC18H10.13	rps1402	40S ribosomal protein S14	3	4.25
V2-07-B08	SPBC19G7.10c		topoisomerase II-associated deadenylation-dependent mRNA-decapping factor (predicted)	4.5	1
V2-07-B09	SPBC21B10.04c	nrf1	GTPase regulator Nrf1	3	4.25
V2-07-B10	SPBC25B2.04c	mtg1	mitochondrial GTPase involved in translation Mtg1 (predicted)	5	4.25
V2-07-B11	SPBC29A10.14	rec8	meiotic cohesin complex subunit Rec8	5	5
V2-07-B12	SPBC2F12.12c	cay1	cactin, spliceosome complex subunit (predicted)	4	2.5	Quantitative recombination and immunoblots not done
V2-07-C01	SPAPB1A11.04c	mca1	transcription factor, zf-fungal binuclear cluster type Mca1 (predicted)	4	4.5
V2-07-C02	SPBC119.06	sco1	copper chaperone Sco1	3	4
V2-07-C03	SPBC1347.03	meu14	sporulation specific PIL domain protein Meu14	4	5
V2-07-C04	SPBC15D4.15	pho2	4-nitrophenylphosphatase	5	5
V2-07-C05	SPBC16H5.08c		ribosome biogenesis ATPase, Arb family ABCF2-like (predicted)	4	4
V2-07-C06	SPBC17D1.07c	npg1	GTPase regulator Rng2-like (predicted)	4.5	5
V2-07-C07	SPBC19C2.10		BAR adaptor protein, human endophilin-A2 ortholog, implicated in endocytosis	4.5	4
V2-07-C08	SPBC20F10.06	mad2	mitotic spindle checkpoint protein Mad2	5	4
V2-07-C09	SPBC21B10.05c	pop3	WD repeat protein Pop3	5	4.25
V2-07-C10	SPBC25H2.05	egd2	nascent polypeptide-associated complex alpha subunit Egd2	4.5	4.25
V2-07-C11	SPBC29A3.05	vps71	Swr1 complex subunit Vps71	1	4
V2-07-C12	SPBC30B4.02c		R3H and G-patch domain, implicated in splicing (predicted)	3	4
V2-07-D01	SPAPB8E5.05	mfm1	M-factor precursor Mfm1	5	5
V2-07-D02	SPBC119.12	rud3	Golgi matrix protein Rud3 (predicted)	5	5
V2-07-D03	SPBC1347.12	arp1	centractin family actin-like protein Arp1 (predicted)	5	5
V2-07-D04	SPBC1604.08c	imp1	importin alpha	5	5
V2-07-D05	SPBC16H5.11c	skb1	type II protein arginine N-methyltransferase Skb1	5	4.5
V2-07-D06	SPBC17F3.01c	rga5	Rho-type GTPase activating protein Rga5	5	4.75
V2-07-D07	SPBC19C7.02	ubr1	N-end-recognizing protein, UBR ubiquitin-protein ligase E3 Ubr1	1	1
V2-07-D08	SPBC215.01		GTPase activating protein (predicted)	5	5
V2-07-D09	SPBC21C3.08c	car2	ornithine transaminase Car2	5	1.25
V2-07-D10	SPBC25H2.08c	mrs2	magnesium ion transporter Mrs2 (predicted)	5	5
V2-07-D11	SPBC29A3.09c		AAA family ATPase Gcn20 (predicted)	5	5
V2-07-D12	SPBC30B4.03c	adn1	adhesion defective protein	0	0
V2-07-E01	SPAPYUK71.03c	syn1	synaptotagmin family C2 domain protein, Syn1	5	5
V2-07-E02	SPBC1215.01	shy1	SURF-family protein Shy1 (predicted)	5	5
V2-07-E03	SPBC13E7.09	vrp1	verprolin	5	5
V2-07-E04	SPBC1683.13c	cha4	transcription factor Cha4 (predicted)	5	5
V2-07-E05	SPBC1703.06	pof10	F-box protein Pof10	4.5	5
V2-07-E06	SPBC17G9.05	rct1	RRM-containing cyclophilin regulating transcription Rct1	5	5
V2-07-E07	SPBC19C7.09c	uve1	endonuclease Uve1	5	5
V2-07-E08	SPBC215.06c		human LYAR homolog	5	5
V2-07-E09	SPBC21C3.09c		fumarylacetoacetate hydrolase family protein (predicted)	5	4
V2-07-E10	SPBC27.04	uds1	septation protein Uds1	5	4
V2-07-E11	SPBC29A3.18	cyt1	cytochrome c1 Cyt1 (predicted)	5	4
V2-07-E12	SPBC30D10.18c	rpl102	60S ribosomal protein L10a	5	5
V2-07-F01	SPBC106.02c	srx1	sulphiredoxin	5	5
V2-07-F02	SPBC1271.05c		zinc finger protein zf-AN1 type	5	3
V2-07-F03	SPBC13E7.11	rbd1	mitochondrial rhomboid protease (predicted)	4.5	4.75
V2-07-F04	SPBC1685.01	pmp1	dual-specificity MAP kinase phosphatase Pmp1	4	4
V2-07-F05	SPBC1718.02	hop1	linear element associated protein Hop1	5	5
V2-07-F06	SPBC17G9.12c		hydrolase (predicted)	4.5	5
V2-07-F07	SPBC19F8.02		nuclear distribution protein NUDC homolog	1	4
V2-07-F08	SPBC215.07c		PWWP domain protein (predicted)	5	5
V2-07-F09	SPBC21C3.13	rps1901	40S ribosomal protein S19	5	5
V2-07-F10	SPBC27B12.05		WD repeat protein involved in transcriptional regulation (predicted)	5	5
V2-07-F11	SPBC2A9.03		WD40/YVTN repeat-like	5	5
V2-07-F12	SPBC31F10.07	lsb5	cortical component Lsb5 (predicted)	4	5
V2-07-G01	SPBC106.10	pka1	cAMP-dependent protein kinase catalytic subunit Pka1	2	3
V2-07-G02	SPBC12C2.02c	ste20	Rictor homolog, Ste20	2	4
V2-07-G03	SPBC146.09c	lsd1	histone demethylase SWIRM1	4.5	5
V2-07-G04	SPBC16A3.17c		membrane transporter	3	3.5
V2-07-G05	SPBC1773.03c		aminotransferase class-III, possible transaminase, unknown specificity	5	5
V2-07-G06	SPBC1861.03	mak10	NatC N-acetyltransferase complex subunit Mak10	5	4.5
V2-07-G07	SPBC19F8.04c	lcl3	mitochondrial endonuclease, possibly DNA damage related (predicted)	5	5
V2-07-G08	SPBC216.02	mcp5	cortical anchoring factor for dynein Mcp5/Num1	5	5
V2-07-G09	SPBC23E6.08	sat1	Golgi membrane exchange factor subunit Sat1	ND	ND	Poor Viability
V2-07-G10	SPBC28E12.06c	lvs1	beige protein homolog Lvs1 (predicted)	5	5
V2-07-G11	SPBC2A9.04c	san1	sir antagonist, ubiquitin-protein ligase E3	5	2.75
V2-07-G12	SPBC31F10.09c	nut2	mediator complex subunit Med10	2.5	1.5
V2-07-H01	SPBC1105.11c	hht3	histone H3 h3.3	4.5	5
V2-07-H04	SPBC16E9.14c	zrg17	cation diffusion family zinc membrane transporter Zrg17	4.5	4
V2-07-H05	SPBC1778.03c		NADH pyrophosphatase (predicted)	4	4
V2-07-H06	SPBC1861.05		pseudouridine-metabolizing bifunctional protein (predicted)	5	2
V2-07-H07	SPBC19F8.08	rps401	40S ribosomal protein S4	3	4
V2-07-H08	SPBC216.04c	mxr2	peptide-methionine (R)-S-oxide reductase MsrB	5	5
V2-07-H09	SPBC23G7.11	mag2	DNA-3-methyladenine glycosidase Mag2	5	5
V2-07-H10	SPBC28F2.08c		HRD ubiquitin ligase complex subunit (predicted)	5	5
V2-07-H11	SPBC2D10.15c	pth1	mitochondrial peptidyl-tRNA hydrolase Pth1 (predicted)	5	5
V2-08-A01	SPBC31F10.12	tma20	RNA-binding protein Tma20 (predicted)	3.5	4
V2-08-A02	SPBC336.03	efc25	Ras1 guanyl-nucleotide exchange factor Efc25	4.5	3.75
V2-08-A03	SPBC354.15	fap1	L-pipecolate oxidase	4	5
V2-08-A04	SPBC428.15		Obg-like ATPase (predicted)	5	5
V2-08-A05	SPBC557.04	ppk29	Ark1/Prk1 family protein kinase Ppk29	4.5	4.25
V2-08-A06	SPBC660.10		mitochondrial translation elongation factor G (predicted)	4.5	4.25
V2-08-A07	SPBC800.04c	rpl4301	60S ribosomal protein L37a	2	1
V2-08-A09	SPBP22H7.05c	abo2	ATPase with bromodomain protein (predicted)	5	4.75
V2-08-A10	SPBPB2B2.05		peptidase family C26 protein	5	3.25
V2-08-A11	SPCC1183.04c	pet127	mitochondrial RNA metabolism pathway protein Pet127	5	3.75
V2-08-A12	SPCC126.06	twf1	twinfilin (predicted)	4	IS	Inconsistent score (IS)
V2-08-B01	SPBC31F10.16		ChAPs family protein (predicted)	5	5
V2-08-B02	SPBC336.14c	ppk26	protein kinase like PAN complex subunit Ppk26	4.5	2.25
V2-08-B03	SPBC359.06	mug14	adducin	4.5	2.25
V2-08-B04	SPBC4B4.04		translation initiation factor eIF2A (predicted)	5	4
V2-08-B05	SPBC577.03c		GCN5-related N-acetyltransferase (predicted)	5	4.5
V2-08-B06	SPBC660.12c	egt2	Ergothioneine biosynthesis protein Egt2	5	4
V2-08-B07	SPBC83.05		mitochondrial RNA-binding protein (predicted)	5	4.5
V2-08-B08	SPBC9B6.03		zf-FYVE type zinc finger protein	5	4
V2-08-B09	SPBP35G2.06c	nup131	nucleoporin Nup131	5	5
V2-08-B10	SPBPB2B2.10c	gal7	galactose-1-phosphate uridylyltransferase Gal7	5	3
V2-08-B11	SPCC11E10.07c		translation initiation factor eIF2B alpha subunit (predicted)	3	4
V2-08-B12	SPCC126.12		GTP cyclohydrolase I involved in 7,8-dihydroneopterin 3'-triphosphate biosynthesis (predicted)	5	5
V2-08-C01	SPBC32C12.03c	ppk25	serine/threonine protein kinase Ppk25	5	5
V2-08-C02	SPBC337.03	rhn1	RNA polymerase II transcription termination factor homolog	3.5	3
V2-08-C03	SPBC36.07	elp1	elongator subunit Elp1 (predicted)	2.5	1
V2-08-C04	SPBC4B4.10c	atg5	autophagy associated protein Atg5	5	5
V2-08-C05	SPBC577.13	syj2	inositol-polyphosphate 5-phosphatase, synaptojanin homolog 2 (predicted)	5	4.5
V2-08-C06	SPBC685.06	rps001	40S ribosomal protein S0A (p40)	3	3
V2-08-C07	SPBC83.17		transcriptional coactivator, multiprotein bridging factor Mbf1 (predicted)	5	4
V2-08-C08	SPBC9B6.07	nop52	nucleolar protein Nop52 family (predicted)	5	4
V2-08-C09	SPBP35G2.10	mit1	SHREC complex subunit Mit1	5	5
V2-08-C10	SPBPB2B2.11		nucleotide-sugar 4,6-dehydratase (predicted)	4.5	4.5
V2-08-C11	SPCC11E10.08	rik1	silencing protein Rik1	3.5	4
V2-08-C12	SPCC132.02	hst2	Sir2 family histone deacetylase Hst2	5	4
V2-08-D01	SPBC32F12.02	rec14	Ski complex subunit Rec14	5	5
V2-08-D02	SPBC337.04	ppk27	serine/threonine protein kinase Ppk27	4.5	4.5
V2-08-D03	SPBC365.01	crs103	sec14 cytosolic factor family (predicted)	4.5	4.25
V2-08-D04	SPBC4C3.04c		guanyl-nucleotide exchange factor	5	5
V2-08-D05	SPBC582.09	pex11	peroxisomal biogenesis factor 11	4.5	4.5
V2-08-D06	SPBC685.07c	rpl2701	60S ribosomal protein L27	2	0
V2-08-D07	SPBC839.07	ibp1	Cdc25 family phosphatase Ibp1	4.5	4.25
V2-08-D08	SPBC9B6.09c	mdl1	mitochondrial peptide-transporting ATPase	4.5	4.25
V2-08-D09	SPBP4H10.16c		phosphatase activator	5	4.25
V2-08-D10	SPBPB2B2.12c	gal10	UDP-glucose 4-epimerase/aldose 1-epimerase Gal10	4.5	4.25
V2-08-D11	SPCC1223.05c	rpl3702	60S ribosomal protein L37	1	2
V2-08-D12	SPCC132.04c	gdh2	NAD-dependent glutamate dehydrogenase Gdh2 (predicted)	3.5	3
V2-08-E01	SPBC32H8.06	mug93	TPR repeat protein, meiotically spliced	5	4.5
V2-08-E02	SPBC342.05	crb2	DNA repair protein RAD9 homolog, Rhp9	4.5	4.25
V2-08-E03	SPBC365.10	arp5	actin-like protein Arp5	4.5	4.25
V2-08-E04	SPBC4F6.12	pxl1	paxillin-like protein Pxl1	5	4.75
V2-08-E05	SPBC609.02	ptn1	phosphatidylinositol-3,4,5-trisphosphate 3-phosphatase	0	0
V2-08-E06	SPBC6B1.02	ppk30	Ark1/Prk1 family protein kinase Ppk30	5	4.75
V2-08-E07	SPBC887.10	mcs4	response regulator Mcs4	4.5	4.5
V2-08-E08	SPBP16F5.03c	tra1	SAGA complex phosphatidylinositol pseudokinase Tra1	5	4.5
V2-08-E09	SPBP8B7.06	rpp201	60S acidic ribosomal protein P2A subunit	4.3	4.25
V2-08-E10	SPBPJ4664.03	mfm3	M-factor precursor Mfm3	4.5	4.5
V2-08-E11	SPCC1223.06	tea1	cell end marker Tea1	3.5	4.25
V2-08-E12	SPCC1322.08	srk1	MAPK-activated protein kinase Srk1	4	4.25
V2-08-F01	SPBC32H8.08c	omh5	alpha-1,2-mannosyltransferase Omh5 (predicted)	5	4.5
V2-08-F02	SPBC342.06c	rtt109	RTT109 family histone lysine acetyltransferase	4.5	3.5
V2-08-F03	SPBC3E7.05c		human mitofilin ortholog (predicted)	4.5	4.25
V2-08-F04	SPBC543.02c		DNAJ/TPR domain protein DNAJC7 family	5	4
V2-08-F05	SPBC609.03	iqw1	WD repeat protein, human IQWD1 family	5	5
V2-08-F06	SPBC713.11c	pmp3	plasma membrane proteolipid Pmp3	5	3.5
V2-08-F07	SPBC8D2.01	gsk31	serine/threonine protein kinase Gsk31	5	4.5
V2-08-F08	SPBP16F5.05c	yar1	ribosome biogenesis protein Yar1 (predicted)	5	5
V2-08-F09	SPBP8B7.23	rnf10	ubiquitin-protein ligase E3 implicated in transcription (predicted)	5	3.75
V2-08-F10	SPCC1020.07		haloacid dehalogenase-like hydrolase	5	4
V2-08-F11	SPCC1223.13	cbf12	CBF1/Su(H)/LAG-1 family transcription factor Cbf12	5	4.5
V2-08-F12	SPCC1322.15	rpl3402	60S ribosomal protein L34	4.5	3.5
V2-08-G01	SPBC32H8.11	mei4	meiotic forkhead transcription factor Mei4	5	4.75
V2-08-G02	SPBC354.13	rga6	Rho-type GTPase activating protein Rga6 (predicted)	5	4.75
V2-08-G03	SPBC3H7.13	far10	SIP/FAR complex FHA domain subunit Far10/Csc1	5	5
V2-08-G04	SPBC543.05c		HC03 family inorganic anion exchanger (predicted)	5	5
V2-08-G05	SPBC646.13	sds23	PP2A-type phosphatase inhibitor Sds23/Moc1	4.5	2.25
V2-08-G06	SPBC725.01		aspartate aminotransferase	4.5	2.75
V2-08-G07	SPBC8D2.19	mde3	serine/threonine protein kinase, meiotic Mde3	4.5	4
V2-08-G08	SPBP16F5.08c		flavin dependent monooxygenase (predicted)	5	4
V2-08-G09	SPBP8B7.25	cyp4	cyclophilin family peptidyl-prolyl cis-trans isomerase Cyp4	4.5	3.75
V2-08-G10	SPCC1020.12c	xap5	xap-5-like protein	4	3.75
V2-08-G11	SPCC1235.05c	fft2	SMARCAD1 family ATP-dependent DNA helicase Fft2 (predicted)	4.5	3.75
V2-08-G12	SPCC1442.14c	hnt1	adenosine 5'-monophosphoramidase (predicted)	5	5
V2-08-H01	SPBC336.01	fbh1	DNA helicase I	1.5	3
V2-08-H04	SPBC543.10	get1	GET complex subunit Get1 (predicted)	3.5	4
V2-08-H05	SPBC651.02		bis(5'-adenosyl)-triphosphatase (predicted)	3.5	4
V2-08-H06	SPBC776.01	rpl29	60S ribosomal protein L29	3.5	4
V2-08-H07	SPBC902.02c	ctf18	RFC-like complex subunit Ctf18	4.5	4.75
V2-08-H08	SPBP19A11.02c		Schizosaccharomyces pombe specific protein, predicted GPI anchored	4.5	5
V2-08-H09	SPBP8B7.30c	thi5	transcription factor Thi5	4.5	3
V2-08-H10	SPCC1183.02		glutathione S-transferase (predicted)	5	5
V2-08-H11	SPCC1259.03	rpa12	DNA-directed RNA polymerase complex I subunit Rpa12	4.5	4
V2-09-A01	SPCC1450.05c	rox3	mediator complex subunit Med19/Rox3	5	3
V2-09-A02	SPCC24B10.13	skb5	Shk1 kinase binding protein 5	5	4.75
V2-09-A03	SPCC4B3.13		MatE family transporter (predicted)	5	4.75
V2-09-A04	SPCC645.13		transcription elongation regulator/ ubiquitin-protein ligase (predicted)	5	4
V2-09-A05	SPCC895.09c	ucp12	ATP-dependent RNA helicase Ucp12 (predicted)	5	4.75
V2-09-A06	SPBC16E9.13	ksp1	serine/threonine protein kinase Ksp1 (predicted)	5	5
V2-09-A07	SPAC15F9.02	seh1	Seh1-associated complex subunity Seh1	5	4.75
V2-09-A08	SPAC17G6.06	rps2401	40S ribosomal protein S24	5	4
V2-09-A10	SPAC3C7.10	pex13	peroxin-13	5	4.75
V2-09-A11	SPAC25G10.01		RNA-binding protein	5	4.75
V2-09-A12	SPBC36B7.08c		nucleosome assembly protein (predicted)	5	2.25
V2-09-B01	SPCC1450.11c	cek1	serine/threonine protein kinase Cek1	5	4.25
V2-09-B02	SPCC320.03		transcription factor	5	4.5
V2-09-B03	SPCC4B3.15	mid1	medial ring protein Mid1	0	1
V2-09-B04	SPCC663.04	rpl39	60S ribosomal protein L39	1	0
V2-09-B05	SPCC965.06	osr2	aldo-keto reductase (predicted)	5	4.75
V2-09-B06	SPBC25B2.02c	mam1	M-factor transporter Mam1	5	4.75
V2-09-B07	SPBC902.04	rmn1	RNA-binding protein	5	4.75
V2-09-B08	SPCC962.04	rps1201	40S ribosomal protein S12	5	5
V2-09-B09	SPAC1805.04	nup132	nucleoporin Nup132	5	4.75
V2-09-B10	SPAC2F7.02c		NLI interacting factor family phosphatase (predicted)	5	4.75
V2-09-B11	SPAC12B10.05	icp55	mitochondrial intermediate cleavage peptidase Icp55 (predicted)	5	4.75
V2-09-B12	SPBC1734.12c	alg12	dolichyl pyrophosphate Man7GlcNAc2 alpha-1,3-glucosyltransferase Alg12	5	5
V2-09-C01	SPCC1620.12c		GTPase activating protein	5	5
V2-09-C02	SPCC330.02	rhp7	Rad7 homolog Rhp7	5	5
V2-09-C03	SPCC569.07		aromatic aminotransferase (predicted)	5	5
V2-09-C04	SPCC70.06		nuclear export factor (predicted)	5	5
V2-09-C05	SPCC965.11c	agp3	amino acid transporter (predicted)	5	4.5
V2-09-C06	SPAC23A1.06c	cmk2	MAPK-activated protein kinase Cmk2	5	4.75
V2-09-C07	SPBC428.12c		RNA-binding protein	5	4
V2-09-C08	SPBC776.17	rrp7	rRNA processing protein Rrp7 (predicted)	3	0
V2-09-C09	SPBC1271.15c		mitochondrial translation initiation factor IF-2Mt (predicted)	5	4
V2-09-C10	SPCC338.06c		heat shock protein Hsp20 family	5	3.75
V2-09-C11	SPAC1F5.09c	shk2	PAK-related kinase Shk2	5	4.5
V2-09-C12	SPAC6G9.15c		Schizosaccharomyces specific protein	5	4.5
V2-09-D01	SPCC1840.07c		phosphoprotein phosphatase (predicted)	5	4.5
V2-09-D02	SPCC330.07c		membrane transporter (predicted)	5	5
V2-09-D03	SPCC61.05		S. pombe specific multicopy membrane protein family 1	5	3.25
V2-09-D04	SPCC736.11	ago1	argonaute	ND	ND	Not Tested(Defective strain in library)
V2-09-D05	SPCC970.10c	brl2	ubiquitin-protein ligase E3 Brl2	ND	ND	Poor Transformation
V2-09-D06	SPBC530.11c		transcription factor, zf-fungal binuclear cluster type (predicted)	5	4.75
V2-09-D07	SPBC16A3.18	cip1	RNA-binding protein Cip1	5	4.75
V2-09-D08	SPAC3C7.07c		arginine-tRNA protein transferase (predicted)	5	3.75
V2-09-D09	SPBC1734.09	yea4	NST UDP-N-acetylglucosamine transporter (predicted)	5	5
V2-09-D10	SPAC23C4.06c		methyltransferase, human Fam119 ortholog (predicted)	ND	ND	Poor Transformation
V2-09-D11	SPCC569.05c		spermidine family transporter (predicted)	5	3.25
V2-09-D12	SPAC6C3.08	nas6	proteasome regulatory particle, gankyrin (predicted)	5	1.25
V2-09-E01	SPCC1840.12	opt3	OPT oligopeptide transporter family protein Opt3	5	4.25
V2-09-E02	SPCC338.11c	rrg1	protein-lysine N-methyltransferase Rrg1 (predicted)	5	3.5
V2-09-E03	SPCC613.01		membrane transporter (predicted)	5	3.25
V2-09-E04	SPCC74.04		amino acid permease (predicted)	5	3.5
V2-09-E05	SPCP1E11.10		ankyrin repeat protein, unknown biological role	1	1
V2-09-E06	SPCC24B10.08c	ada2	SAGA complex subunit Ada2	5	IS	Inconsistent score (IS)
V2-09-E07	SPAC17H9.04c		RNA-binding protein	5	4
V2-09-E08	SPAC17G6.15c		MTC tricarboxylate transporter (predicted)	5	3.25
V2-09-E09	SPBC13G1.02	mpg2	mannose-1-phosphate guanyltransferase (predicted)	5	3.75
V2-09-E10	SPCC1906.02c	cue3	CUE domain protein Cue3 (predicted)	5	0
V2-09-E11	SPAC23C11.14	zhf1	zinc ion transporter Zhf1	5	5
V2-09-E12	SPAC1527.01	mok11	alpha-1,3-glucan synthase Mok11	5	3
V2-09-F01	SPCC1919.03c	amk2	AMP-activated protein kinase beta subunit Amk2	5	5
V2-09-F02	SPCC417.06c	mug27	meiosis specific protein kinase Mug27/Slk1	5	5
V2-09-F03	SPCC613.02		membrane transporter	5	5
V2-09-F04	SPCC74.06	mak3	histidine kinase Mak3	5	4
V2-09-F05	SPAC23C4.11	atp18	F-0 ATPase subunit J	ND	ND	Poor Viability
V2-09-F06	SPCC777.07	omh3	alpha-1,2-mannosyltransferase Omh3 (predicted)	5	4.75
V2-09-F07	SPAC1527.03		RNA-binding protein (predicted)	5	4.75
V2-09-F08	SPBC21D10.11c	nfs1	mitochondrial cysteine desulfurase Nfs1 (predicted)	5	4.5
V2-09-F09	SPBC23E6.02	rrp2	ATP-dependent DNA helicase, ubiquitin-protein ligase E3 (predicted)	5	4
V2-09-F10	SPBC15D4.01c	klp9	kinesin-like protein Klp9	5	4.75
V2-09-F11	SPBC1105.08		EMP70 family	5	5
V2-09-F12	SPAC1565.07c	knd1	Cullin-associated NEDD8-dissociated protein Knd1 (predicted)	5	3.75
V2-09-G01	SPCC1919.11	mug137	BAR adaptor protein, involved in endocytosis (predicted)	5	5
V2-09-G02	SPCC417.09c		transcription factor	5	5
V2-09-G03	SPCC63.04	mok14	alpha-1,3-glucan synthase Mok14	5	5
V2-09-G04	SPCC757.04		transcription factor	5	1.5
V2-09-G05	SPBC31F10.14c	hip3	HIRA interacting protein Hip3	0	0
V2-09-G06	SPBC2G2.15c	mrm2	mitochondrial 2' O-ribose methyltransferase Mrm2 (predicted)	5	4.25
V2-09-G07	SPAC3G6.04	rnp24	RNA-binding protein Rnp24	5	4.25
V2-09-G08	SPBC36B7.03	sec63	ER protein translocation subcomplex subunit Sec63 (predicted)	5	4.5
V2-09-G09	SPBC1734.06	rhp18	Rad18 homolog ubiquitin protein ligase E3, Rhp18	5	2
V2-09-G10	SPBC3B8.06		conserved fungal protein	5	4.75
V2-09-G11	SPAC922.03		1-aminocyclopropane-1-carboxylate deaminase	5	4
V2-09-G12	SPBC32H8.13c	mok12	alpha-1,3-glucan synthase Mok12	5	4
V2-09-H01	SPCC24B10.03		Schizosaccharomyces specific protein	5	4.75
V2-09-H04	SPCC895.05	for3	formin For3	5	5
V2-09-H05	SPCC4G3.09c	gyp3	GTPase activating protein Gyp3	5	4.25
V2-09-H06	SPCC1739.14	npp106	nucleoporin Npp106	1	0
V2-09-H07	SPAC25B8.04c	mss51	mitochondrial splicing suppressor Mss51 (predicted)	5	4
V2-09-H08	SPAC2F7.06c	pol4	DNA polymerase X family	5	4
V2-09-H09	SPAC22A12.07c	ogm1	protein O-mannosyltransferase Ogm1	5	3.75
V2-09-H10	SPAC16C9.07	pom2	DYRK family protein kinase Pom2	5	4.25
V2-09-H11	SPAC27F1.05c		aminotransferase class-III, unknown specificty	5	5
V2-10-A01	SPCC736.08	cbf11	CBF1/Su(H)/LAG-1 family transcription factor Cbf11	5	4.5
V2-10-A02	SPBC1734.07c	trs8502	TRAPP complex subunit Trs85b (predicted)	5	IS	Inconsistent score (IS)
V2-10-A03	SPBC1198.07c		mannan endo-1,6-alpha-mannosidase (predicted)	4.5	4.5
V2-10-A04	SPBC13G1.10c	mug81	ATP-dependent RNA helicase Slh1 (predicted)	IS	4.25	Inconsistent score (IS)
V2-10-A05	SPAC56F8.04c	ppt1	para-hydroxybenzoate--polyprenyltransferase Ppt1	ND	ND	Poor Transformation
V2-10-A06	SPBC1D7.01	pfd1	prefoldin subunit 1 (predicted)	5	5
V2-10-A07	SPAC694.06c	mrc1	mediator of replication checkpoint 1	4	5
V2-10-A08	SPAC3A11.10c		dipeptidyl peptidase (predicted)	ND	ND	Poor Transformation
V2-10-A09	SPAC1805.01c	ppk6	serine/threonine protein kinase Ppk6	ND	ND	Poor Transformation
V2-10-A11	SPAC3H8.07c	pac10	prefoldin subunit 3 Pac10 (predicted)	4	5
V2-10-A12	SPBC3H7.07c	ser2	phosphoserine phosphatase Ser2 (predicted)	3.5	2.25
V2-10-B01	SPAC30.03c	tsn1	translin	5	4.75
V2-10-B02	SPBC21B10.13c	yox1	MBF complex corepressor Yox1	5	2
V2-10-B03	SPAC22H10.09		Schizosaccharomyces specific protein	5	4
V2-10-B04	SPBC21D10.09c	rkr1	RQC complex ubiquitin-protein ligase E3 Rkr1 (predicted)	5	5
V2-10-B05	SPBC215.05	gpd1	glycerol-3-phosphate dehydrogenase Gpd1	5	4
V2-10-B06	SPBC16H5.05c	cyp7	cyclophilin family peptidyl-prolyl cis-trans isomerase Cyp7 (predicted)	4	4.25
V2-10-B07	SPAC767.01c	vps1	dynamin family protein Vps1	4.5	4.25
V2-10-B08	SPAC9.07c		GTPase Rbg1	ND	ND	Poor Transformation
V2-10-B09	SPAC2C4.14c	ppk11	PAK-related kinase Ppk11	4.5	5
V2-10-B10	SPBC2G2.17c		beta-glucosidase Psu2	5	5
V2-10-B11	SPAC2F3.02		ER protein translocation subcomplex subunit (predicted)	5	3
V2-10-B12	SPBC3F6.01c		serine/threonine protein phosphatase	5	3
V2-10-C01	SPACUNK4.08		dipeptidyl peptidase (predicted)	4.5	5
V2-10-C02	SPBC29A3.13	pdp1	PWWP domain protein	4.5	5
V2-10-C03	SPBC21C3.18	spo4	serine/threonine protein kinase Spo4	4.5	5
V2-10-C04	SPBC1861.07		elongin C	5	5
V2-10-C05	SPCC23B6.03c	tel1	ATM checkpoint kinase	5	5
V2-10-C06	SPAC4F10.20	grx1	glutaredoxin Grx1	4.5	3
V2-10-C07	SPAC521.04c	sst1	calcium permease (predicted)	5	5
V2-10-C08	SPBC1778.09		GTPase activating protein	5	5
V2-10-C09	SPCC24B10.22	pog1	mitochondrial DNA polymerase gamma	IS	IS	Inconsistent score (IS)
V2-10-C10	SPBC1703.14c	top1	DNA topoisomerase I	2	2
V2-10-C11	SPCC553.08c	ria1	GTPase Ria1 (predicted)	IS	0	Inconsistent score (IS)
V2-10-C12	SPBC17A3.06		phosphoprotein phosphatase	2	3
V2-10-D01	SPAC4F10.02	aap1	aspartyl aminopeptidase Aap1	5	3.5
V2-10-D02	SPBC30B4.06c		mitochondrial GIDA family tRNA uridine 5-carboxymethylaminomethyl modification enzyme (predicted)	4.5	4.75
V2-10-D03	SPBC18H10.15	cdk11	serine/threonine protein kinase cdk11	4.5	4.25
V2-10-D04	SPBC17D11.04c	nto1	histone acetyltransferase complex subunit Nto1 (predicted)	4.5	4.25
V2-10-D05	SPBC947.08c	hip4	histone promoter control protein Hip4	5	4.25
V2-10-D06	SPCC162.01c		U4/U6 x U5 tri-snRNP complex subunit (predicted)	5	3.5
V2-10-D07	SPAC19B12.06c		rhomboid family protease (predicted)	5	3
V2-10-D08	SPAC31A2.16	gef2	RhoGEF Gef2	ND	ND	Poor Transformation
V2-10-D09	SPBC1773.16c		transcription factor, zf-fungal binuclear cluster type(predicted)	5	5
V2-10-D10	SPAC26H5.02c		DNA replication ATPase (predicted)	4	5
V2-10-D11	SPBPJ4664.06	gpt1	UDP-glucose-glycoprotein glucosyltransferase Gpt1	ND	ND	Poor Transformation
V2-10-D12	SPAC9G1.10c		inositol polyphosphate phosphatase (predicted)	4.5	5
V2-10-E01	SPAC4D7.03	pop2	F-box/WD repeat protein Pop2	5	4
V2-10-E02	SPBC409.19c		metaxin	5	4.5
V2-10-E03	SPAC4G8.05	ppk14	serine/threonine protein kinase Ppk14	5	3
V2-10-E04	SPBC1709.14		peptide N-glycanase	4.5	3
V2-10-E05	SPBC1709.09	rrf1	mitochondrial translation termination factor Rrf1	5	0.75
V2-10-E06	SPAC20H4.09		ATP-dependent RNA helicase, spliceosomal (predicted)	5	3.5
V2-10-E07	SPAC30.04c	abc4	glutathione S-conjugate-exporting ATPase Abc4	5	4
V2-10-E08	SPAC7D4.12c		DUF1212 family protein	5	4
V2-10-E09	SPAC343.18	rfp2	SUMO-targeted ubiquitin-protein ligase subunit Rfp2	5	4
V2-10-E10	SPBC26H8.09c	snf59	SWI/SNF complex subunit Snf59	5	5
V2-10-E11	SPAC17A2.14		CorA family magnesium ion transporter	4.5	5
V2-10-E12	SPAC12G12.07c		conserved fungal protein	5	5
V2-10-F01	SPAC6F6.03c		ribosome export GTPase	5	5
V2-10-F02	SPBC713.03		mitochondrial D-lactate dehydrogenase, cytochrome (predicted)	5	4.25
V2-10-F03	SPAC2F3.15	lsk1	P-TEFb-associated cyclin-dependent protein kinase Lsk1	5	4.25
V2-10-F04	SPBC14F5.10c		ubiquitin-protein ligase E3 (predicted)	4.5	3.5
V2-10-F05	SPCC550.14	vgl1	vigilin (predicted)	5	5
V2-10-F06	SPBC16D10.08c	hsp104	heat shock protein Hsp104 (predicted)	5	5
V2-10-F07	SPAC869.04		formamidase-like protein (predicted)	5	5
V2-10-F08	SPBC1105.10	rav1	RAVE complex subunit Rav1	4	0
V2-10-F09	SPAC343.11c	msc1	multi-copy suppressor of Chk1	5	5
V2-10-F10	SPBP35G2.14		RNA-binding protein	5	3
V2-10-F11	SPBP4H10.04	ppb1	calcium-dependent serine/threonine protein phosphatase calcineurin A, catalytic subunit Ppb1	5	5
V2-10-F12	SPCC794.11c	ent3	ENTH/VHS domain protein Ent3 (predicted)	5	3
V2-10-G01	SPAC1B3.04c		mitochondrial GTPase involved in translation Guf1 (predicted)	4.5	5
V2-10-G02	SPBP35G2.11c		transcription related zf-ZZ type zinc finger protein	4.5	5
V2-10-G03	SPAC16E8.09	scd1	RhoGEF Scd1	5	5
V2-10-G04	SPAC2F7.08c	snf5	SWI/SNF complex subunit Snf5	5	2
V2-10-G05	SPAC6G9.14		RNA-binding protein	5	5
V2-10-G06	SPAC29E6.01	pof11	F-box protein Pof11	5	5
V2-10-G07	SPAC56E4.03		aromatic aminotransferase (predicted)	4.5	4.5
V2-10-G08	SPBC146.04		sulfhydryl oxidase	4.5	5
V2-10-G09	SPAC25B8.11		transcription factor (predicted)	5	4
V2-10-G10	SPAC343.07	mug28	RNA-binding protein Mug28	4	5
V2-10-G11	SPAC9G1.03c	rpl3001	60S ribosomal protein L30	2.5	0.75
V2-10-G12	SPAC1071.06	arp9	SWI/SNF and RSC complex subunit Arp9	4.5	5
V2-10-H01	SPBC16H5.04		pho88 family protein (predicted)	4	5
V2-10-H04	SPAC4G8.08		mitochondrial iron ion transporter (predicted)	5	5
V2-10-H05	SPBC14F5.07	doa10	ER-localized ubiquitin-protein ligase E3 Doa10 (predicted)	5	5
V2-10-H06	SPAC139.06	hat1	histone acetyltransferase Hat1	4.5	5
V2-10-H07	SPAC17A5.01	pex6	peroxin-6	4.5	5
V2-10-H08	SPCP1E11.02	ppk38	Ark1/Prk1 family protein kinase Ppk38	ND	ND	Poor Transformation
V2-10-H09	SPAC16C9.05	cph1	Clr6 histone deacetylase associated PHD protein-1 Cph1	5	5
V2-10-H10	SPAC140.02	gar2	nucleolar protein required for rRNA processing	4.5	5
V2-10-H11	SPBC1703.04	mlh1	MutL family protein Mlh1	5	5
V2-11-A01	SPAC22F3.06c	lon1	Lon protease homolog Lon1	5	4.25
V2-11-A02	SPAC3H5.08c		WD repeat protein Wdr44 family	4	4
V2-11-A03	SPBC215.02	bob1	prefoldin subunit 5 (predicted)	5	4.25
V2-11-A04	SPAC13A11.01c	rga8	Rho-type GTPase activating protein Rga8	4	4.25
V2-11-A05	SPAC959.06c		conserved fungal protein	5	4.25
V2-11-A06	SPAC14C4.07		membrane transporter	5	4.25
V2-11-A07	SPAC3H8.05c	mms1	E3 ubiquitin ligase complex subunit Mms1 (predicted)	2	2
V2-11-A08	SPBC29A10.07	pom152	nucleoporin Pom152	5	4.5
V2-11-A09	SPCC1682.15	mug122	PX/PXA domain protein	4	4.5
V2-11-A10	SPCC584.11c		Svf1 family protein Svf1	4	4.5
V2-11-A12	SPAC16.01	rho2	Rho family GTPase Rho2	5	4.5
V2-11-B01	SPBC19F8.03c	yap18	ENTH/VHS domain protein (predicted)	4	4.5
V2-11-B02	SPAC926.09c	fas1	fatty acid synthase beta subunit Fas1	5	4
V2-11-B03	SPAC15A10.10	mde6	Muskelin homolog	5	4
V2-11-B04	SPAC823.10c		mitochondrial carrier with solute carrier repeats (predicted)	5	4
V2-11-B05	SPAC27D7.13c	ssm4	dynactin microtubule-binding subunit, p150-Glued Ssm4	5	5
V2-11-B06	SPAC1782.09c	clp1	Cdc14-related protein phosphatase Clp1/Flp1	5	4.25
V2-11-B07	SPAC4A8.10		lipase	5	5
V2-11-B08	SPBC29A3.14c	trt1	telomerase reverse transcriptase 1 protein Trt1	3	3
V2-11-B09	SPCC16A11.08	atg20	sorting nexin Atg20	4	5
V2-11-B10	SPCC663.14c		TRP-like ion channel (predicted)	5	5
V2-11-B11	SPAC10F6.11c	atg17	autophagy associated protein kinase activator Atg17	5	4
V2-11-B12	SPAC1751.01c	gti1	gluconate transporter inducer Gti1	5	4.25
V2-11-C01	SPAC1F8.04c		hydrolase	5	4.75
V2-11-C02	SPAC1687.19c	qtr1	queuine tRNA-ribosyltransferase Qtrt1	5	4
V2-11-C03	SPBC25D12.06		ATP-dependent RNA helicase (predicted)	0	0
V2-11-C04	SPAC30.02c		elongator complex associated protein Kti2 (predicted)	2	1
V2-11-C05	SPAC12B10.03	bun62	WD repeat protein, human WDR20 family, Bun62	5	4
V2-11-C06	SPAC1783.01		methionine synthase reductase (predicted)	5	4.5
V2-11-C07	SPAC637.09		ribonuclease H70	5	4.25
V2-11-C08	SPBC359.03c	aat1	amino acid transporter Aat1	5	4.25
V2-11-C09	SPCC1827.07c		SPX/EXS domain protein (predicted)	5	5
V2-11-C10	SPAC4G8.03c		RNA-binding protein	5	5
V2-11-C11	SPAC11D3.14c		5-oxoprolinase (ATP-hydrolizing) (predicted)	5	3.5
V2-11-C12	SPAC1782.08c	rex3	exonuclease Rex3	5	4.25
V2-11-D01	SPAC2C4.17c	msy2	MS ion channel protein 2 (predicted)	5	4.5
V2-11-D02	SPAC9G1.02	wis4	MAP kinase kinase kinase Wis4	5	3
V2-11-D03	SPAC8C9.17c	spc34	DASH complex subunit Spc34	5	3
V2-11-D04	SPBC1709.05	sks2	heat shock protein, ribosome associated molecular chaperone Sks2	5	5
V2-11-D05	SPBC651.09c	prf1	RNA polymerase II associated Paf1 complex (predicted)	5	5
V2-11-D06	SPAC17H9.06c		conserved eukaryotic protein	5	3.75
V2-11-D07	SPAC821.03c	slf1	cell cortex node protein Slf1	5	4
V2-11-D08	SPBC3D6.13c	pdi3	ER associated protein disulfide isomerase Pdi3	5	4
V2-11-D09	SPCC1902.01	gaf1	transcription factor Gaf1	5	4
V2-11-D10	SPAC1006.09	win1	MAP kinase kinase kinase Win1	5	4
V2-11-D11	SPAC11E3.14		conserved eukaryotic protein	5	5
V2-11-D12	SPAC1783.05	hrp1	ATP-dependent DNA helicase Hrp1	4	3
V2-11-E01	SPAC2F3.16		ubiquitin-protein ligase E3 (predicted)	5	4.25
V2-11-E02	SPAC637.06	gmh5	alpha-1,2-galactosyltransferase (predicted)	5	4.25
V2-11-E03	SPAC6F12.09	rdp1	RNA-directed RNA polymerase Rdp1	2	2
V2-11-E04	SPBC56F2.03		actin-like protein Arp10 (predicted)	5	4.25
V2-11-E05	SPAC6F12.10c	ade3	phosphoribosylformylglycinamidine synthase Ade3 (predicted)	5	5
V2-11-E06	SPAC20G8.02		mitochondrial DDHD family phospholipase (predicted)	5	4
V2-11-E07	SPAPB1E7.08c		membrane transporter (predicted)	5	3
V2-11-E08	SPBC646.17c	dic1	meiotic dynein intermediate chain Dic1	5	3
V2-11-E09	SPCC285.16c	msh6	MutS protein homolog	5	5
V2-11-E10	SPAC1002.03c	gls2	glucosidase II alpha subunit Gls2	5	4
V2-11-E11	SPAC12B10.16c	mug157	conserved protein Mug157	5	4
V2-11-E12	SPAC1786.02		phospholipase (predicted)	5	4.25
V2-11-F01	SPAC4C5.01		haloacid dehalogenase-like hydrolase	5	3
V2-11-F02	SPAC5H10.11	gmh1	alpha-1,2-galactosyltransferase Gmh1 (predicted)	5	5
V2-11-F03	SPBC18H10.06c	swd2	Set1C complex subunit Swd2.1	ND	ND	Poor Transformation
V2-11-F04	SPBC11G11.03	mrt4	mRNA turnover and ribosome assembly protein Mrt4 (predicted)	4	4
V2-11-F05	SPBC577.06c	stt4	1-phosphatidylinositol 4-kinase Stt4 (predicted)	5	5
V2-11-F06	SPAC23D3.13c		guanyl-nucleotide exchange factor (predicted)	5	5
V2-11-F07	SPBC1685.05		serine protease (predicted)	5	5
V2-11-F08	SPBPB2B2.13	gal1	galactokinase Gal1	5	5
V2-11-F09	SPCC297.03	ssp1	Ca2+/calmodulin-dependent (CaMMK)-like protein kinase Ssp1	5	5
V2-11-F10	SPAC1002.05c	jmj2	histone demethylase Jmj2	5	5
V2-11-F11	SPAC13G6.01c	rad8	ubiquitin-protein ligase E3 Rad8	5	5
V2-11-F12	SPAC17H9.01	cid16	poly(A) polymerase Cid16 (predicted)	5	5
V2-11-G01	SPAC4F8.10c	stg1	SM22/transgelin-like actin modulating protein Stg1	5	5
V2-11-G02	SPBC4.05	mlo2	ubiquitin protein ligase E3 component human N-recognin 7 homolog Mlo2	5	5
V2-11-G03	SPBC18H10.05		WD repeat protein, human WDR44 family	5	3
V2-11-G04	SPBP4H10.13	rps2302	40S ribosomal protein S23 (predicted)	5	5
V2-11-G05	SPAC1093.01	ppr5	mitochondrial PPR repeat protein Ppr5	5	4
V2-11-G06	SPAC23G3.12c		serine protease (predicted)	5	4
V2-11-G07	SPBC215.08c	arg4	arginine specific carbamoyl-phosphate synthase Arg4 (predicted)	5	4
V2-11-G08	SPCC1450.09c		phospholipase	5	5
V2-11-G09	SPCC306.04c	set1	histone lysine methyltransferase Set1	5	2
V2-11-G10	SPAC1006.03c	red1	RNA elimination defective protein Red1	3	3
V2-11-G11	SPAC13G7.02c	ssa1	heat shock protein Ssa1 (predicted)	2	1
V2-11-G12	SPAC17H9.10c	ddb1	damaged DNA binding protein Ddb1	3	2
V2-11-H01	SPAC4H3.07c		protein phosphatase Fmp31 (predicted)	2	5
V2-11-H04	SPBC21H7.04	dbp7	ATP-dependent RNA helicase Dbp7 (predicted)	5	5
V2-11-H05	SPAC1399.01c		membrane transporter (predicted)	5	4
V2-11-H06	SPAC323.03c		Schizosaccharomyces specific protein	5	4
V2-11-H07	SPBC25D12.05	trm1	tRNA (guanine-N2-)-methyltransferase	5	4
V2-11-H08	SPCC1620.08		succinate-CoA ligase beta subunit (predicted)	5	4
V2-11-H09	SPCC550.03c		Ski complex RNA helicase Ski2 (predicted)	5	4
V2-11-H10	SPAC105.01c	kha1	potassium ion/proton antiporter Kha1 (predicted)	5	4.25
V2-11-H11	SPAC1420.01c		DUF1752 family protein, involved in regulation of transcription (predicted)	5	5
V2-12-A01	SPAC18G6.02c	chp1	chromodomain protein Chp1	1	1
V2-12-A02	SPAC20G4.02c	fus1	formin Fus1	1	2.5
V2-12-A03	SPAC26F1.01	sec74	guanyl-nucleotide exchange factor Sec74 (predicted)	5	5
V2-12-A04	SPAC3A11.06	mvp1	sorting nexin Mvp1	5	5
V2-12-A05	SPAC688.10	rev3	DNA polymerase zeta catalytic subunit Rev3 (predicted)	5	4.75
V2-12-A06	SPAPB1E7.05	gde1	glycerophosphoryl diester phosphodiesterase Gde1 (predicted)	5	4
V2-12-A07	SPBC15D4.10c	amo1	nuclear rim protein Amo1	5	4.25
V2-12-A08	SPBC21C3.14c		Schizosaccharomyces specific protein	5	3
V2-12-A09	SPBC31E1.02c	pmr1	P-type ATPase, calcium transporting Pmr1	5	5
V2-12-A10	SPBC947.10	dsc1	Golgi Dsc E3 ligase complex subunit Dsc1	5	2
V2-12-A11	SPCC188.08c	ubp5	ubiquitin C-terminal hydrolase Ubp5	5	2
V2-12-B01	SPAC1952.09c		acetyl-CoA hydrolase (predicted)	5	5
V2-12-B02	SPAC22E12.11c	set3	histone lysine methyltransferase Set3	5	5
V2-12-B03	SPAC26H5.05	mga2	IPT/TIG ankyrin repeat containing transcription regulator of fatty acid biosynthesis (predicted)	3	2
V2-12-B04	SPAC3C7.08c	elf1	AAA family ATPase Elf1	2	1
V2-12-B05	SPAC6F6.13c		DUF726 family protein	5	5
V2-12-B06	SPAPYUG7.03c	mid2	medial ring protein Mid2	4.5	3
V2-12-B07	SPBC1685.13	fhn1	plasma membrane organization protein Fhn1	5	5
V2-12-B08	SPBC23G7.04c	nif1	SEL1 repear protein Nif1	5	4
V2-12-B09	SPBC354.10	def1	RNAPII degradation factor Def1 (predicted)	5	5
V2-12-B10	SPBP8B7.07c	set6	histone lysine methyltransferase Set6 (predicted)	5	4
V2-12-B11	SPCC18B5.07c	nup61	nucleoporin Nup61	5	2
V2-12-B12	SPCC663.15c		conserved fungal protein	5	3
V2-12-C01	SPAC19A8.05c	sst4	sorting receptor for ubiquitinated membrane proteins, ESCRT 0 complex subunit Sst4	5	3.5
V2-12-C02	SPAC22F3.04	mug62	AMP binding enzyme (predicted)	5	4.75
V2-12-C03	SPAC29A4.11	rga3	Rho-type GTPase activating protein Rga3	5	4
V2-12-C04	SPAC3C7.13c		glucose-6-phosphate 1-dehydrogenase (predicted)	5	4
V2-12-C05	SPAC6G9.10c	sen1	ATP-dependent 5' to 3' DNA/RNA helicase Sen1	4.5	3
V2-12-C06	SPBC1105.04c	cbp1	CENP-B homolog	ND	ND	Not Tested (Defective strain in library)
V2-12-C07	SPBC1685.14c		Vid27 family protein	5	4
V2-12-C08	SPBC23G7.13c		urea transporter (predicted)	5	3
V2-12-C09	SPBC3H7.03c		2-oxoglutarate dehydrogenase (lipoamide) (e1 component of oxoglutarate dehydrogenase complex) (predicted)	5	5
V2-12-C10	SPBP8B7.18c		phosphomethylpyrimidine kinase (predicted)	5	3
V2-12-C11	SPCC191.11	inv1	external invertase, beta-fructofuranosidase	5	4.25
V2-12-C12	SPCC737.03c	ima1	integral inner nuclear membrane protein Ima1	5	3
V2-12-D01	SPAC19G12.02c	pms1	MutL family mismatch-repair protein Pms1	5	5
V2-12-D02	SPAC22G7.11c	cum1	conserved fungal protein	5	3
V2-12-D03	SPAC29E6.10c		conserved fungal protein	5	4.75
V2-12-D04	SPAC3H1.12c	snt2	Lid2 complex subunit Snt2	5	4.67	Inconsistent score (IS)
V2-12-D05	SPAC8C9.06c	ppr4	mitochondrial translation regulator Ppr4	5	4
V2-12-D06	SPBC1105.05	exg1	glucan 1,3-beta-glucosidase I/II precursor	4	4
V2-12-D07	SPBC16A3.06		tRNA specific adenosine deaminase (predicted)	4	4
V2-12-D08	SPBC27.08c	sua1	sulfate adenylyltransferase (ATP)	4	2
V2-12-D09	SPBC428.10		Schizosaccharomyces pombe specific protein	5	4
V2-12-D10	SPBPB10D8.01		cysteine transporter (predicted)	5	4
V2-12-D11	SPCC338.16	pof3	F-box protein Pof3	4.5	2
V2-12-D12	SPCC970.02		mannan endo-1,6-alpha-mannosidase (predicted)	5	3.75
V2-12-E01	SPAC1A6.01c		human thyroid receptor interacting protein homolog, transcription coactivator (predicted)	5	4.75
V2-12-E02	SPAC24C9.05c	mug70	conserved protein Mug20	5	3
V2-12-E03	SPAC30.01c	sec72	Sec7 domain protein, ARF GEF Sec72	5	1
V2-12-E04	SPAC4H3.03c		glucan 1,4-alpha-glucosidase (predicted)	5	3.25
V2-12-E05	SPAC926.06c		leucine-rich repeat protein, unknown	5	5
V2-12-E06	SPBC1198.06c		mannan endo-1,6-alpha-mannosidase (predicted)	5	5
V2-12-E07	SPBC16E9.11c	pub3	HECT-type ubiquitin-protein ligase E3 Pub3 (predicted)	5	3.5
V2-12-E08	SPBC2D10.04		arrestin Aly1 related, implicated in endocytosis	5	4.75
V2-12-E09	SPBC4F6.06	kin1	microtubule affinity-regulating kinase Kin1	5	5
V2-12-E10	SPCC11E10.04	ppr6	mitochondrial PPR repreat protein Ppr6	5	4
V2-12-E11	SPCC584.03c		Ran GTP-binding protein (predicted)	5	4
V2-12-E12	SPCP1E11.05c	are2	acyl-coA-sterol acyltransferase Are2 (predicted)	5	3
V2-12-F01	SPAC1A6.04c	plb1	phospholipase B homolog Plb1	5	3.75
V2-12-F02	SPAC24C9.07c	bgs2	1,3-beta-glucan synthase subunit Bgs2	5	5
V2-12-F03	SPAC32A11.02c		conserved fungal protein	5	5
V2-12-F04	SPAC589.02c	med13	mediator complex subunit Srb9	5	3
V2-12-F05	SPAC977.17		MIP water channel (predicted)	5	5
V2-12-F06	SPBC146.06c	fan1	Fanconi-associated nuclease Fan1	5	3.75
V2-12-F07	SPBC1706.01	tea4	tip elongation aberrant protein Tea4	5	5
V2-12-F08	SPBC2G2.14	csi1	mitotic chromosome segregation protein Csi1	5	2
V2-12-F09	SPBC530.06c	clu1	clustered mitochondria protein Clu1 (predicted)	5	4.5
V2-12-F10	SPCC1223.03c	gut2	glycerol-3-phosphate dehydrogenase Gut2	5	4.25
V2-12-F11	SPCC622.16c	epe1	Jmjc domain chromatin associated protein Epe1	5	4.25
V2-12-F12	SPCP1E11.06	apl4	AP-1 adaptor complex gamma subunit Apl4	5	4
V2-12-G01	SPAC1A6.05c	ptl3	triacylglycerol lipase ptl3	5	5
V2-12-G02	SPAC24H6.03	cul3	cullin 3	ND	ND	Poor Transformation
V2-12-G03	SPAC32A11.03c	phx1	stationary phase-specific homeobox transcription factor Phx1	5	5
V2-12-G04	SPAC630.13c	tsc2	tuberin	5	5
V2-12-G05	SPAC9E9.03	leu2	3-isopropylmalate dehydratase Leu2	5	4
V2-12-G06	SPBC146.13c	myo1	myosin type I	3	0
V2-12-G07	SPBC1921.05	ape2	aminopeptidase Ape2 (predicted)	5	5
V2-12-G08	SPBC30D10.10c	tor1	phosphatidylinositol kinase Tor1	4	3
V2-12-G09	SPBC691.05c		membrane transporter (predicted)	5	5
V2-12-G10	SPCC1322.03	trp1322	TRP-like ion channel (predicted)	5	3
V2-12-G11	SPCC63.02c	aah3	alpha-amylase homolog Aah3	ND	ND	Poor Viability
V2-12-G12	SPCP25A2.02c	rhp26	SNF2 family helicase Rhp26	5	3
V2-12-H01	SPAC1F7.08	fio1	iron transport multicopper oxidase Fio1	5	5
V2-12-H04	SPAC637.11	rpm2	mitochondrial ATP-dependent RNA helicase Rpm2	5	5
V2-12-H05	SPAC9G1.06c	cyk3	cytokinesis protein Cyk3 (predicted)	5	5
V2-12-H06	SPBC15D4.07c	atg9	autophagy associated protein Atg9	5	5
V2-12-H07	SPBC215.13		serine-rich Schizosaccharomyces specific protein, predicted GPI anchor	5	4
V2-12-H08	SPBC31E1.01c	atg2	autophagy associated protein Atg2	5	5
V2-12-H09	SPBC887.04c	lub1	WD repeat protein Lub1	5	3
V2-12-H10	SPCC1494.10	adn3	transcription factor	5	5
V2-12-H11	SPCC663.01c	ekc1	protein phosphatase regulatory subunit Ekc1 (predicted)	5	4
V2-13-A01	SPCP31B10.06	mug190	C2 domain protein	5	5
V2-13-A02	SPBC1711.13	his2	histidinol dehydrogenase His2	5	5
V2-13-A03	SPBC1683.09c	frp1	ferric-chelate reductase Frp1	5	5
V2-13-A04	SPBC216.01c	psy2	protein phosphatase PP4 complex subunit Psy2 (predicted)	5	5
V2-13-A05	SPBC691.03c	apl3	AP-2 adaptor complex subunit Alp3	5	5
V2-13-A06	SPAC607.10	spo3	sporulation protein Spo3	5	3.75
V2-13-A07	SPAC12B10.12c	rhp41	DNA repair protein Rhp41	5	3.5
V2-13-A08	SPAC17A2.09c	csx1	RNA-binding protein Csx1	5	4
V2-13-A09	SPAC29B12.14c		purine transporter (predicted)	5	3.75
V2-13-A10	SPAC57A10.12c	ura3	dihydroorotate dehydrogenase Ura3	ND	ND	Poor Transformation
V2-13-A11	SPBC1271.10c		membrane transporter (predicted)	5	3.5
V2-13-A12	SPCC1183.11	msy1	MS calcium ion channel protein Msy1	5	5
V2-13-B02	SPAC23H4.01c	osh3	sterol binding ankyrin repeat protein Osh3	5	5
V2-13-B03	SPBC1773.14	arg7	argininosuccinate lyase	5	4.75
V2-13-B04	SPAC2F7.03c	pom1	DYRK family protein kinase Pom1	5	4
V2-13-B05	SPAPB1E7.06c	eme1	Holliday junction resolvase subunit Eme1	0	0
V2-13-B06	SPCC23B6.04c		sec14 cytosolic factor family (predicted)	5	3.5
V2-13-B07	SPAC19D5.07	uga1	4-aminobutyrate aminotransferase (GABA transaminase)	5	5
V2-13-B08	SPAC17G6.03		phosphoprotein phosphatase	5	5
V2-13-B09	SPAC2G11.13	atg22	vacuolar amino acid efflux transporter Atg22	5	5
V2-13-B10	SPAC5D6.04		auxin family transmembrane transporter (predicted)	5	3.25
V2-13-B11	SPBC1348.02		S. pombe specific 5Tm protein family	5	3
V2-13-B12	SPCC1672.12c	get4	ER membrane insertion protein Get4 (predicted)	5	2.75
V2-13-C01	SPCP31B10.07	eft202	translation elongation factor 2 (EF-2) Eft2,B	5	4.5
V2-13-C02	SPAC2G11.03c	vps45	vacuolar sorting protein Vps 45	5	4.25
V2-13-C03	SPBC28E12.02		RNA-binding protein	5	3.75
V2-13-C04	SPBC3E7.08c	rad13	DNA repair nuclease Rad13	5	4.75
V2-13-C05	SPCC1393.07c	mug4	Schizosaccharomyces specific protein, DNAJ domain	5	5
V2-13-C06	SPAC139.01c		nuclease, XP-G family (predicted)	5	5
V2-13-C07	SPBC17G9.08c	cnt5	Centaurin Cnt5	4	5
V2-13-C08	SPAC1805.06c	hem2	porphobilinogen synthase Hem2	5	1
V2-13-C09	SPAC343.12	rds1	conserved fungal protein	5	5
V2-13-C10	SPAC664.14	amt2	ammonium transporter Amt2	5	5
V2-13-C11	SPBC15C4.04c		amino acid permease (predicted)	5	5
V2-13-C12	SPCC1919.05		Ski complex TPR repeat subunit Ski3 (predicted)	5	2
V2-13-D01	SPCPB1C11.03		cysteine transporter (predicted)	5	5
V2-13-D02	SPBC4F6.09	str1	siderophore-iron transporter Str1	5	5
V2-13-D03	SPCC1919.12c		aminopeptidase (predicted)	5	5
V2-13-D04	SPAP27G11.10c	nup184	nucleoporin Nup184	5	5
V2-13-D05	SPAC6F6.01	cch1	calcium channel Cch1	5	5
V2-13-D06	SPBC3E7.12c	cfh4	chitin synthase regulatory factor Cfh4 (predicted)	5	5
V2-13-D07	SPAC1783.07c	pap1	transcription factor Pap1/Caf3	5	5
V2-13-D08	SPAC1A6.03c		phospholipase	5	4
V2-13-D09	SPAC3C7.06c	pit1	serine/threonine protein kinase, meiotic Pit1	5	4.75
V2-13-D10	SPAC869.03c		urea transporter (predicted)	5	5
V2-13-D11	SPBC16A3.02c		mitochondrial conserved protein (predicted)	5	5
V2-13-D12	SPCC24B10.19c	nts1	Schizosaccharomyces specific protein	5	2.5
V2-13-E01	SPBC14F5.09c	ade8	adenylosuccinate lyase Ade8	5	3.5
V2-13-E02	SPAC18G6.05c		translation elongation regulator Gcn1 (predicted)	5	4
V2-13-E03	SPAC22G7.01c	fra1	iron responsive transcriptional regulator, peptidase family (predicted)	5	4
V2-13-E04	SPBC800.03	clr3	histone deacetylase (class II) Clr3	5	4
V2-13-E05	SPBC31F10.13c	hip1	hira protein, histone chaperone Hip1	5	5
V2-13-E06	SPAC6G10.02c	tea3	cell end marker Tea3	5	3.5
V2-13-E07	SPAC26A3.09c	rga2	Rho-type GTPase activating protein Rga2	5	3.5
V2-13-E08	SPAC227.11c		sensor for misfolded ER glycoproteins Yos9 (predicted)	5	3
V2-13-E09	SPAC3H8.09c	nab3	poly(A) binding protein Nab3	5	5
V2-13-E10	SPAC977.16c	dak2	dihydroxyacetone kinase Dak2	5	3.5
V2-13-E11	SPBC16G5.17		transcription factor, zf-fungal binuclear cluster type (predicted)	5	3
V2-13-E12	SPCC285.09c	cgs2	cAMP-specific phosphodiesterase Cgs2	5	2
V2-13-F01	SPAPJ760.02c	abp1	cofilin/tropomyosin family, drebrin ortholog Abp1	5	4.5
V2-13-F02	SPAC1805.10		Schizosaccharomyces specific protein	5	4.75
V2-13-F03	SPAC26F1.09	gyp51	GTPase activating protein Gyp51	5	4.5
V2-13-F04	SPBC354.09c		Tre1 family protein, involved in vacuolar protein degradation (predicted)	5	4
V2-13-F05	SPBC947.02	apl2	AP-1 adaptor complex subunit beta subunit Apl2	5	5
V2-13-F06	SPBC26H8.03	cho2	phosphatidylethanolamine N-methyltransferase Cho2	5	0
V2-13-F07	SPAC22H10.03c	kap114	karyopherin Kap14	5	5
V2-13-F08	SPAC22E12.19	snt1	Set3 complex subunit Snt1	5	3
V2-13-F09	SPAC4D7.02c		glycerophosphoryl diester phosphodiesterase (predicted)	5	5
V2-13-F10	SPACUNK4.10		glyoxylate reductase (predicted)	5	5
V2-13-F11	SPBC359.01		amino acid permease (predicted)	5	5
V2-13-F12	SPCC31H12.02c	mug73	plasma membrane transmembrane transport regulator (predicted)	5	4
V2-13-G01	SPAC13F5.01c	msh1	mitochondrial MutS protein Msh1 (predicted)	5	5
V2-13-G02	SPAC18G6.10	lem2	LEM domain protein Heh1/Lem2	5	1
V2-13-G03	SPBC25H2.16c	gga22	Golgi localized Arf binding gamma-adaptin ortholog Gga22	5	5
V2-13-G04	SPAC3G6.09c	tps2	trehalose-phosphate synthase Tps2 (predicted)	5	2
V2-13-G05	SPCC162.02c		AMP-binding dehydrogenase (predicted)	5	5
V2-13-G06	SPBC1652.02		APC amino acid transporter (predicted)	5	5
V2-13-G07	SPAC1039.06		alanine racemase (predicted)	5	5
V2-13-G08	SPAC24H6.09	gef1	Cdc42 RhoGEF Gef1	5	5
V2-13-G09	SPAC4G8.06c	trm12	tRNA methyltransferase Trm12 (predicted)	5	3
V2-13-G10	SPAP8A3.12c	tpp2	tripeptidyl-peptidase II Tpp2	5	4.25
V2-13-G11	SPBC365.12c	ish1	LEA domain protein	5	3.5
V2-13-G12	SPCC4B3.03c		mitochondrial morphology protein (predicted)	5	4
V2-13-H01	SPAC1556.01c	rad50	DNA repair protein Rad50	5	2
V2-13-H04	SPBC19C2.09	sre1	sterol regulatory element binding protein, transcription factor Sre1	5	5
V2-13-H05	SPCC1840.05c		phosphoglucomutase (predicted)	5	5
V2-13-H06	SPAC10F6.14c		ABC1 kinase family protein (predicted)	5	3
V2-13-H07	SPAC13G6.10c	asl1	cell wall protein Asl1, predicted O-glucosyl hydrolase	5	3.5
V2-13-H08	SPAC29B12.10c	pgt1	glutathione transporter Pgt1	5	3.67
V2-13-H09	SPAC56F8.12		conserved fungal protein	5	3.75
V2-13-H10	SPAPB2C8.01		cell surface glycoprotein, adhesion molecule (predicted)	5	4
V2-13-H11	SPBP8B7.09c	los1	karyopherin exportin T Los1 (predicted)	5	3
V2-14-A01	SPCC4B3.07	nro1	negative regulator of Ofd1, Nro1	5	IS	Inconsistent score (IS)
V2-14-A02	SPAC30D11.05	aps3	AP-3 adaptor complex subunit Aps3 (predicted)	5	5
V2-14-A03	SPAC1093.03		inositol polyphosphate phosphatase (predicted)	5	3.5
V2-14-A04	SPAC12B10.01c		HECT-type ubiquitin-protein ligase E3 (predicted)	5	4
V2-14-A05	SPAC1B3.17	clr2	chromatin silencing protein Clr2	4	5
V2-14-A06	SPAC222.07c	hri2	eIF2 alpha kinase Hri2	5	4
V2-14-A07	SPAC23G3.07c	snf30	SWI/SNF complex subunit Snf30	5	3.75
V2-14-A08	SPAC31G5.10	eta2	Myb family transcriptional regulator Eta2	5	3
V2-14-A09	SPAC4H3.02c	swc3	Swr1 complex subunit Swc3	5	4.5
V2-14-A10	SPAC821.09	eng1	endo-1,3-beta-glucanase Eng1	5	3
V2-14-A11	SPBC106.11c	plg7	phospholipase A2, PAF family homolog	5	3.75
V2-14-A12	SPBC13G1.08c	ash2	Ash2-trithorax family protein	4.5	4
V2-14-B01	SPCC4B3.12	set9	histone lysine H3-K20 methyltransferase Set9	5	3.5
V2-14-B03	SPAC10F6.13c		aspartate aminotransferase (predicted)	1	0
V2-14-B04	SPAC139.05		succinate-semialdehyde dehydrogenase (predicted)	5	4
V2-14-B05	SPAC1B9.02c	sck1	serine/threonine protein kinase Sck1	4	4.75
V2-14-B06	SPAC222.13c		6-phosphofructo-2-kinase	5	5
V2-14-B07	SPAC23H3.13c	gpa2	heterotrimeric G protein alpha-2 subunit Gpa2	4	3.33
V2-14-B08	SPAC3C7.01c	sac12	inositol polyphosphate phosphatase (predicted)	5	4.75
V2-14-B09	SPAC56F8.02		AMP binding enzyme (predicted)	5	3.25
V2-14-B10	SPAC8F11.08c		esterase/lipase	5	4
V2-14-B11	SPBC11B10.07c	ivn1	CDC50 domain protein, implicated in signal transduction (predicted)	5	4.75
V2-14-B12	SPBC1604.02c	ppr1	mitochondrial PPR repeat protein Ppr1	2	4
V2-14-C01	SPCC4G3.05c	mus81	Holliday junction resolvase subunit Mus81	5	5
V2-14-C02	SPAC6F6.04c		membrane transporter	5	3.5
V2-14-C03	SPAC1142.02c		TPR repeat protein, SGT2 family (predicted)	5	3.75
V2-14-C04	SPAC13A11.04c	ubp8	SAGA complex ubiquitin C-terminal hydrolase Ubp8	5	1
V2-14-C05	SPAC1F7.01c	spt6	nucleosome remodeling protein Spt6	2.5	5
V2-14-C06	SPAC22A12.06c		serine hydrolase-like	5	4.75
V2-14-C07	SPAC25B8.19c	loz1	transcription factor zf-C2H2 type	5	3
V2-14-C08	SPAC3F10.13	ucp6	UBA domain protein Ucp6	5	3
V2-14-C09	SPAC589.05c		queuosine salvage protein	5	5
V2-14-C10	SPAC9E9.12c	ybt1	ABC transporter Ybt1	5	5
V2-14-C11	SPBC11C11.11c		ATP-dependent DNA helicase Irc3	5	5
V2-14-C12	SPBC1683.04		glycosyl hydrolase family 3 (predicted)	5	3
V2-14-D01	SPCC4G3.19	alp16	gamma tubulin complex ubunit Alp16	5	4.5
V2-14-D02	SPBC1604.01	egt1	Ergothioneine biosynthesis protein Egt1	5	4.5
V2-14-D03	SPAC11D3.09		agmatinase (predicted)	5	3.67
V2-14-D04	SPAC144.17c		6-phosphofructo-2-kinase (predicted)	5	3
V2-14-D05	SPAC1F7.09c		allantoicase (predicted)	4.5	5
V2-14-D06	SPAC22H10.11c		TOR signaling pathway transcriptional corepressor Crf1 (predicted)	3	3.75
V2-14-D07	SPAC25H1.07	emc1	ER membrane protein complex subunit Emc1 (predicted)	5	4.25
V2-14-D08	SPAC3G9.05	spa2	GTPase activating protein Spa2 (predicted)	5	3
V2-14-D09	SPAC5H10.10		NADPH dehydrogenase (predicted)	5	3
V2-14-D10	SPACUNK4.17		NAD binding dehydrogenase family protein	5	5
V2-14-D11	SPBC1271.09		glycerophosphodiester transporter (predicted)	5	5
V2-14-D12	SPBC1683.12		nicotinic acid plasma membrane transporter (predicted)	5	3
V2-14-E01	SPCC550.09		peroxin Pex32 (predicted)	5	5
V2-14-E02	SPBC18E5.05c	elp5	elongator complex subunit Elp5 (predicted)	5	4
V2-14-E03	SPAC11D3.15		5-oxoprolinase (ATP-hydrolizing) (predicted)	5	5
V2-14-E04	SPAC16E8.14c	tae1	AdoMet dependent proline dimethyltransferase involved in translation Tae1 (predicted)	4.5	3
V2-14-E05	SPAC20G4.03c	hri1	eIF2 alpha kinase Hri1	5	5
V2-14-E06	SPAC23A1.02c		phosphoprotein phosphatase (predicted)	5	3.75
V2-14-E07	SPAC27D7.11c		But2 family protein	5	3.75
V2-14-E08	SPAC3H5.04	aar2	U5 snRNP-associated protein Aar2 (predicted)	5	3
V2-14-E09	SPAC631.02	bdf2	BET family double bromodomain protein Bdf2	IS	4.25	Inconsistent score (IS)
V2-14-E10	SPAP8A3.13c		Vid24 family protein (predicted)	5	3
V2-14-E11	SPBC1271.14		glutamate N-acetyltransferase (predicted)	5	3.5
V2-14-E12	SPBC1685.15c	klp6	kinesin-like protein Klp6	5	3
V2-14-F01	SPCC5E4.05c	mgl1	mitochondrial acylglycerol lipase Mgl1 (predicted)	5	4.25
V2-14-F02	SPAC1039.03		esterase/lipase (predicted)	5	4.5
V2-14-F03	SPAC11H11.03c		ATP-dependent polydeoxyribonucleotide 5'-hydroxyl-kinase activity implicated in DNA repair (predicted)	5	4
V2-14-F04	SPAC1805.14		Schizosaccharomyces specific protein	5	3.5
V2-14-F05	SPAC20G8.04c		mitochondrial electron transfer flavoprotein-ubiquinone oxidoreductase (predicted)	5	5
V2-14-F06	SPAC23C4.05c		LEA domain protein	5	3.25
V2-14-F07	SPAC30C2.04		cofactor for methionyl-and glutamyl-tRNA synthetases	4	2
V2-14-F08	SPAC4A8.03c	ptc4	protein phosphatase 2C Ptc4	0	0
V2-14-F09	SPAC637.13c	slm1	cytoskeletal signaling protein Slm1 (predicted)	5	5
V2-14-F10	SPAPB1A10.13		Schizosaccharomyces specific protein	5	4.5
V2-14-F11	SPBC1289.10c	adn2	transcription factor (predicted)	5	2.25
V2-14-F12	SPBC16A3.19	eaf7	histone acetyltransferase complex subunit Eaf7	5	5
V2-14-G01	SPCC736.07c		unconventional prefoldin involved in translation initiation (predicted)	1	1
V2-14-G02	SPAC1071.03c	sil1	nucleotide exchange factor for the ER lumenal Hsp70 chaperone, Sil1 (predicted)	5	4.25
V2-14-G03	SPAC1296.01c		phosphoacetylglucosamine mutase (predicted)	5	3
V2-14-G04	SPAC1805.15c	pub2	HECT-type ubiquitin-protein ligase E3 Pub2	5	3.75
V2-14-G05	SPAC20G8.10c	atg6	beclin family protein, involved in autophagy	3	5
V2-14-G06	SPAC23D3.10c	eng2	endo-1,3-beta-glucanase Eng2	5	5
V2-14-G07	SPAC30D11.10	rad52	DNA recombination protein Rad52 (previously Rad22)	2	2
V2-14-G08	SPAC4G8.13c	prz1	calcineurin responsive transcription factor Prz1	3	2
V2-14-G09	SPAC6G10.03c		mitochondrial cardiolipin-specific phospholipase (predicted)	5	5
V2-14-G10	SPAPB1E7.04c		chitinase (predicted)	5	5
V2-14-G11	SPBC1289.16c	cao2	copper amine oxidase-like protein Cao2	5	5
V2-14-G12	SPBC16G5.07c		stomatin, mitochondrial membrane organization protein (predicted)	5	5
V2-14-H01	SPCPJ732.02c		xylulose kinase Xks1 (predicted)	5	5
V2-14-H04	SPAC19G12.15c	tpp1	trehalose-6-phosphate phosphatase Tpp1	5	2
V2-14-H05	SPAC20H4.04	fml2	ATP-dependent 3' to 5' DNA helicase (predicted)	5	5
V2-14-H06	SPAC23E2.03c	ste7	arrestin family meiotic suppressor protein Ste7	5	5
V2-14-H07	SPAC30D11.11		Haemolysin-III family protein (predicted)	5	5
V2-14-H08	SPAC4G9.09c	arg11	N-acetyl-gamma-glutamyl-phosphate reductase/acetylglutamate kinase	5	5
V2-14-H09	SPAC7D4.03c		conserved fungal family	5	2
V2-14-H10	SPAPYUG7.02c	sin1	stress activated MAP kinase interacting protein Sin1	5	4.5
V2-14-H11	SPBC12C2.08	dnm1	mitochindrial dynamin family GTPase Dnm1	5	3
V2-15-A01	SPBC1709.13c	set10	ribosomal lysine methyltransferase Set10	5	4.25
V2-15-A02	SPBC19F8.06c	meu22	amino acid permease, predicted Meu22	5	4.5
V2-15-A03	SPBC24C6.06	gpa1	G-protein alpha subunit	5	5
V2-15-A04	SPBC2G2.02	syj1	inositol-polyphosphate 5-phosphatase (synaptojanin homolog 1)	5	5
V2-15-A05	SPBC365.07c		TATA element modulatory factor homolog (predicted)	5	5
V2-15-A06	SPBC530.08		membrane-tethered transcription factor (predicted)	5	5
V2-15-A07	SPBC839.15c	tef103	translation elongation factor EF-1 alpha Ef1a-c	5	5
V2-15-A08	SPCC1020.10	oca2	serine/threonine protein kinase Oca2	5	3
V2-15-A09	SPCC1322.02	pxd1	structure-specific DNA nuclease regulator Pxd1	5	5
V2-15-A10	SPCC1753.02c	git3	G-protein coupled receptor Git3	5	5
V2-15-A11	SPCC18B5.01c	bfr1	brefeldin A efflux transporter Bfr1	5	5
V2-15-A12	SPCC584.13		amino acid permease (predicted)	5	5
V2-15-B01	SPBC1711.05		nucleocytoplasmic transport chaperone Srp40 (predicted)	3	3
V2-15-B02	SPBC1D7.05	byr2	MAP kinase kinase kinase Byr2	5	5
V2-15-B04	SPBC2G2.06c	apl1	AP-2 adaptor complex subunit Apl1 (predicted)	5	5
V2-15-B05	SPBC3D6.02	but2	But2 family protein But2	5	5
V2-15-B06	SPBC56F2.11	met6	homoserine O-acetyltransferase Met6	5	4.25
V2-15-B07	SPBC8E4.03		agmatinase 2 (predicted)	5	5
V2-15-B08	SPCC11E10.05c	ynd1	nucleoside diphosphatase Ynd1	5	5
V2-15-B09	SPCC1442.16c	zta1	NADPH quinone oxidoreductase/ARE-binding protein (predicted)	5	5
V2-15-B10	SPCC1795.09	yps1	aspartic protease, yapsin Yps1	5	4
V2-15-B11	SPCC18B5.03	wee1	M phase inhibitor protein kinase Wee1	5	5
V2-15-B12	SPCC737.04		UPF0300 family protein 6	4	4.25
V2-15-C01	SPBC1734.11	mas5	DNAJ domain protein Mas5 (predicted)	ND	ND	Poor Viability
V2-15-C02	SPBC21.05c	ral2	Ras1-Scd pathway protein Ral2	4	3.5
V2-15-C03	SPBC24C6.09c		phosphoketolase family protein (predicted)	5	4
V2-15-C04	SPBC2G5.04c		COPII-coated vesicle component Erv41 (predicted)	5	3.75
V2-15-C05	SPBC3E7.09		Sad1-UNC-like protein involved protein folding in the ER (predicted)	4	5
V2-15-C06	SPBC582.10c		ATP-dependent DNA helicase Rhp16b (predicted)	5	4.75
V2-15-C07	SPBP35G2.08c	air1	zinc knuckle TRAMP complex subunit Air1	2	2
V2-15-C08	SPCC11E10.09c		alpha-amylase homolog (predicted)	5	5
V2-15-C09	SPCC1442.17c	ist1	MVB sorting pathway protein (predicted)	5	4.75
V2-15-C10	SPCC18.02		membrane transporter (predicted)	5	5
V2-15-C11	SPCC18B5.11c	cds1	replication checkpoint kinase Cds1	5	4
V2-15-C12	SPCC74.02c	ppn1	PNUTS homologue, mRNA cleavage and polyadenylation specificity factor complex associated protein	5	5
V2-15-D01	SPBC17A3.05c		DNAJ/DUF1977 DNAJB12 homolog (predicted)	0	0
V2-15-D02	SPBC23G7.06c		conserved eukaryotic protein	5	3.75
V2-15-D03	SPBC27B12.11c	pho7	transcription factor Pho7	2	2	Insufficient data
V2-15-D04	SPBC30B4.04c	sol1	SWI/SNF complex subunit Sol1	5	2.75
V2-15-D05	SPBC3E7.11c		DNAJ protein Caj1/Djp1-type (predicted)	5	5
V2-15-D06	SPBC713.07c		vacuolar polyphosphatase (predicted)	5	5
V2-15-D07	SPBP4G3.02	pho1	acid phosphatase Pho1	5	3
V2-15-D08	SPCC1223.02	nmt1	4-amino-5-hydroxymethyl-2-methylpyrimidine phosphate synthase Nmt1	5	5
V2-15-D09	SPCC1450.02	bdf1	Swr1 complex bromodomain subunit Brf1	5	5
V2-15-D10	SPCC18.17c		proteasome assembly chaperone (predicted)	5	5
V2-15-D11	SPCC417.07c	mto1	MT organizer Mto1	5	5
V2-15-D12	SPCC757.05c		peptidase family M20 protein	5	5
V2-15-E01	SPBC17D11.02c	hrd1	synviolin family ubiquitin-protein ligase E3, Hrd1	5	5
V2-15-E02	SPBC23G7.08c	rga7	Rho-type GTPase activating protein Rga7	5	5
V2-15-E03	SPBC29B5.02c	isp4	OPT oligopeptide transporter family Isp4	5	5
V2-15-E04	SPBC32H8.02c	nep2	nedd8 protease Nep2	5	5
V2-15-E05	SPBC3E7.16c	leu3	2-isopropylmalate synthase Leu3	5	5
V2-15-E06	SPBC725.14	arg6	acetylglutamate synthase Arg6 (predicted)	5	5
V2-15-E07	SPBP4H10.11c	lcf2	long-chain-fatty-acid-CoA ligase	5	3
V2-15-E08	SPCC1235.12c	mug146	Schizosaccharomyces specific protein Mug46	5	5
V2-15-E09	SPCC1620.07c	lnp1	lunapark homolog Lnp1	5	5
V2-15-E10	SPCC1827.02c		cholinephosphate cytidylyltransferase (predicted)	5	5
V2-15-E11	SPCC4F11.03c		Schizosaccharomyces specific protein	5	5
V2-15-E12	SPCPB16A4.03c	ade10	bifunctional IMP cyclohydrolase/phosphoribosylaminoimidazolecarboxamideformyltransferase	0	0
V2-15-F01	SPBC18A7.02c		seven transmembrane receptor-like protein (predicted)	5	5
V2-15-F02	SPBC23G7.12c	rpt6	19S proteasome regulatory subunit Rpt6 (predicted)	5	5
V2-15-F03	SPBC2F12.03c	ebs1	EST1 family nonsense-mediated mRNA decay (NMD) pathway protein Ebs1 (predicted)	5	5
V2-15-F04	SPBC337.11		alcohol dehydrogenase (predicted)	5	5
V2-15-F05	SPBC428.14		1-acylglycerol-3-phosphate acyltransferase (predicted)	5	5
V2-15-F06	SPBC776.15c	kgd2	dihydrolipoamide S-succinyltransferase, e2 component of oxoglutarate dehydrogenase complex Kdg2 (predicted)	5	5
V2-15-F07	SPBP8B7.10c	utp16	U3 snoRNP-associated protein Utp16 (predicted)	5	5
V2-15-F08	SPCC1259.11c	gyp2	GTPase activating protein Gyp2 (predicted)	5	5
V2-15-F09	SPCC16A11.04	snx12	sorting nexin Snx12 (predicted)	5	5
V2-15-F10	SPCC1827.04	vms1	Cdc48p-Npl4p-Vms1p AAA ATPase complex subunit involved in ER associated ubiquitin-dependent protein catabolic process Vms1 (predicted)	5	5
V2-15-F11	SPCC4G3.10c	rhp42	DNA repair protein Rhp42	5	5
V2-15-F12	SPCPB1C11.02		amino acid permease (predicted)	5	5
V2-15-G01	SPBC18E5.11c	edc3	enhancer of mRNA decapping Edc3	5	5
V2-15-G02	SPBC24C6.04		delta-1-pyrroline-5-carboxylate dehydrogenase (predicted)	5	5
V2-15-G03	SPBC2G2.01c	liz1	pantothenate transporter Liz1	ND	ND	Poor Transformation
V2-15-G04	SPBC354.05c	sre2	membrane-tethered transcription factor Sre2	4	3
V2-15-G05	SPBC4C3.06	syp1	cytoskeletal protein Syp1 (predicted)	5	5
V2-15-G06	SPBC800.11		inosine-uridine preferring nucleoside hydrolase (predicted)	5	5
V2-15-G07	SPBPB2B2.19c		S. pombe specific 5Tm protein family	5	5
V2-15-G08	SPCC126.04c	sgf73	SAGA complex subunit Sgf73	5	5
V2-15-G09	SPCC16C4.06c	pus3	tRNA pseudouridine synthase Pus3 (predicted)	5	5
V2-15-G10	SPCC1840.03	sal3	karyopherin Sal3	5	5
V2-15-G11	SPCC553.01c	dbl2	meiotic chromosome segregation protein Dbl2	ND	ND	Poor Transformation
V2-15-G12	SPAC3A11.07	nde2	mitochondrial NADH dehydrogenase (ubiquinone) Nde2 (predicted)	3	5
V2-15-H01	SPBC1921.03c	mex67	mRNA export receptor, Tap, nucleoporin Mex67	5	5
V2-15-H04	SPBC354.08c		DUF221 family protein	5	5
V2-15-H05	SPBC530.05	prt1	transcription factor (predicted)	5	5
V2-15-H06	SPBC839.06	cta3	P-type ATPase, potassium exporting Cta3	5	5
V2-15-H07	SPBPB7E8.01		Schizosaccharomyces specific protein, predicted GPI anchor	5	5
V2-15-H08	SPCC126.09	zip2	vacuolar membrane zinc transporter (predicted)	5	5
V2-15-H09	SPCC1739.10	mug33	Tea1-interacting protein involved in exocytosis	1	0
V2-15-H10	SPCC188.09c	pfl4	cell surface glycoprotein, adhesion molecule (predicted)	5	5
V2-15-H11	SPCC584.01c		sulfite reductase NADPH flavoprotein subunit (predicted)	5	5
V2-16-A01	SPAC20G4.08	pdc1	mRNA decapping scaffolding protein	5	4.5
V2-16-A02	SPCC188.07	ccq1	telomere maintenance protein Ccq1	0	0
V2-16-A03	SPAC13A11.06		pyruvate decarboxylase (predicted)	5	4
V2-16-A04	SPAC4D7.10c	spt20	SAGA complex subunit Spt20	0	0.5
V2-16-A05	SPBC32H8.07	git5	heterotrimeric G protein beta subunit Git5	5	5
V2-16-A06	SPAC1006.04c	mcp3	Schizosaccharomyces specific protein Mcp3	5	4
V2-16-A07	SPAC8E11.05c		conserved fungal protein, associated with clathrin coated vesicles (predicted)	5	4
V2-16-A08	SPBC3E7.15c	lac1	sphingosine N-acyltransferase Lac1	5	0	Quantitative recombination and immunoblots not done
V2-16-A09	SPCC364.07	ser3	D-3 phosphoglycerate dehydrogenase Ser3 (predicted)	5	5
V2-16-A10	SPBC8E4.04		alditol NADP+ 1-oxidoreductase activity (predicted)	5	5
V2-16-A11	SPAC13F5.04c	vta1	Vps20 associated protein Vta1 (predicted)	5	5
V2-16-A12	SPAC1639.01c		GNS1/SUR4 family protein (predicted)	5	5
V2-16-B01	SPAC1B3.08		COP9 signalosome complex subunit 12 (predicted)	5	5
V2-16-B02	SPCC550.07		acetamidase (predicted)	5	4
V2-16-B03	SPBC21C3.02c	dep1	Sds3-like family protein Dep1	5	3
V2-16-B05	SPAC11G7.06c	mug132	S. pombe specific UPF0300 family protein 3	5	3
V2-16-B06	SPAC1B3.10c		SEL1 repeat protein, unknown biological role	5	5
V2-16-B07	SPBC12C2.03c		methionine synthase reductase (predicted)	5	5
V2-16-B08	SPBC4.06		acid phosphatase (predicted)	5	5
V2-16-B09	SPCC548.07c	ght1	hexose transporter Ght1	5	4
V2-16-B10	SPAC1071.05		S-adenosylmethionine-dependent methyltransferase (predicted)	5	5
V2-16-B11	SPAC13G7.04c	mac1	membrane anchored protein Mac1	5	4
V2-16-B12	SPAC1687.09		ENTH/VHS domain protein (predicted)	5	4
V2-16-C01	SPAC1F5.07c	hem14	protoporphyrinogen oxidase Hem14 (predicted)	5	4.25
V2-16-C02	SPAC25G10.04c	rec10	meiotic recombination protein Rec10	5	IS	Inconsistent score (IS)
V2-16-C03	SPBC2A9.11c	iss9	conserved eukaryotic protein	5	2.5
V2-16-C04	SPAC4F10.16c		P-type ATPase (predicted)	5	3
V2-16-C05	SPAC1556.02c	sdh1	succinate dehydrogenase Sdh1 (predicted)	5	5
V2-16-C06	SPAC1639.02c	trk2	potassium ion transporter Trk2	5	5
V2-16-C07	SPBC1652.01		ribosomal RNA processing element (RRPE)-binding protein (predicted)	5	5
V2-16-C08	SPBC409.10	ade7	phosphoribosylamidoimidazolesuccinocarboxamide synthase, SAICAR synthetase, Ade7	5	5
V2-16-C09	SPCC584.15c		arrestin/PY protein 2	5	5
V2-16-C10	SPAC110.02	pds5	mitotic cohesin-associated protein Pds5	5	2	Quantitative recombination and immunoblots not done
V2-16-C11	SPAC13G7.05	are1	acyl-coA-sterol acyltransferase Are1 (predicted)	5	4
V2-16-C12	SPAC1687.13c	csn5	COP9/signalosome complex subunit Csn5	5	4
V2-16-D01	SPAC1952.15c	rec24	meiotic recombination protein Rec24	5	5
V2-16-D02	SPAC1F3.10c	oct1	mitochondrial intermediate peptidase Oct1 (predicted)	5	5
V2-16-D03	SPBC725.07	pex5	peroxisomal targeting signal receptor Pex5	4	5
V2-16-D04	SPAC26F1.14c	aif1	apoptosis-inducing factor homolog Aif1 (predicted)	5	5
V2-16-D05	SPAC29B12.02c	set2	histone lysine methyltransferase Set2	5	5
V2-16-D06	SPAC222.05c	mss1	mitochondrial GTPase (predicted)	5	3.5
V2-16-D07	SPBC16C6.08c	qcr6	ubiquinol-cytochrome-c reductase complex subunit 8, hinge protein (predicted)	5	4
V2-16-D08	SPBC428.17c	wpl1	Wings apart-like homolog Wpl1	5	2.25
V2-16-D09	SPCC777.03c		nifs homolog, possible cysteine desulfurase	5	5
V2-16-D10	SPAC11D3.06		MatE family transporter (predicted)	5	5
V2-16-D11	SPAC13G7.13c	msa1	RNA-binding protein Msa1	5	3
V2-16-D12	SPAC16E8.13		ubiquitin-protein ligase E3 (predicted)	5	4
V2-16-E01	SPBC16A3.10		membrane bound O-acyltransferase, MBOAT (predicted)	5	5
V2-16-E02	SPAC18B11.10	tup11	transcriptional corepressor Tup11	ND	ND	Not Tested(Defective strain in library)
V2-16-E03	SPBC947.04	pfl3	cell surface glycoprotein (predicted), DIPSY family	5	3
V2-16-E04	SPAC21E11.05c	cyp8	cyclophilin family peptidyl-prolyl cis-trans isomerase Cyp8	5	4
V2-16-E05	SPAC3A11.02	cps3	zinc finger protein Cps3	5	5
V2-16-E06	SPAC24B11.07c		oxidoreductase (predicted)	5	5
V2-16-E07	SPBC23G7.10c		NADH-dependent flavin oxidoreductase (predicted)	5	5
V2-16-E08	SPCC1259.09c	pdx1	pyruvate dehydrogenase protein x component, Pdx1 (predicted)	5	4
V2-16-E09	SPCPB16A4.05c		urease accessory protein UREG (predicted)	5	5
V2-16-E10	SPAC11E3.04c	ubc13	ubiquitin conjugating enzyme Ubc13	5	5
V2-16-E11	SPAC1486.02c	dsc2	Golgi Dsc E3 ligase complex subunit Dsc2	4	3
V2-16-E12	SPAC17A2.13c	rad25	14-3-3 protein Rad25	5	5
V2-16-F01	SPBC1539.02		conserved eukaryotic nuclear protein implicated in meiotic chromosome segregation	5	5
V2-16-F02	SPBC409.07c	wis1	MAP kinase kinase Wis1	ND	ND	Not Tested(Defective strain in library)
V2-16-F03	SPBC646.08c		oxysterol binding protein (predicted)	5	4
V2-16-F04	SPAC6C3.04	cit1	citrate synthase Cit1	5	4
V2-16-F05	SPAC1039.09	isp5	amino acid permease Isp5	5	5
V2-16-F06	SPAC25H1.05	meu29	calcium transport regulatory factor (predicted)	ND	ND	Poor Transformation
V2-16-F07	SPBC27.02c	ask1	DASH complex subunit Ask1	ND	ND	Not Tested(Defective strain in library)
V2-16-F08	SPCC132.01c	mtr1	microtubule regulator Mtr1	5	3
V2-16-F09	SPCC4G3.08	psk1	serine/threonine protein kinase Psk1	5	4
V2-16-F10	SPAC11G7.01		serine-rich Schizosaccharomyces specific protein	5	5
V2-16-F11	SPAC14C4.15c		dipeptidyl peptidase (predicted)	5	5
V2-16-F12	SPAC17A5.04c	mde10	spore wall assembly ADAM family peptidase Mde10	5	5
V2-16-G01	SPBC17D1.05		Schizosaccharomyces specific protein	5	5
V2-16-G02	SPAC343.16	lys2	homoaconitate hydratase Lys2	5	3
V2-16-G03	SPCC417.12		lisophospholipase family protein	5	4
V2-16-G04	SPAC977.12		L-asparaginase (predicted)	5	4
V2-16-G05	SPAC25A8.02	atg14	autophagy protein Atg14	5	5
V2-16-G06	SPAC26H5.08c	bgl2	glucan beta-glucosidase Bgl2 (predicted)	5	4
V2-16-G07	SPBC337.07c	ecm14	carboxypeptidase Ecm14 (predicted)	5	5
V2-16-G08	SPCC16C4.14c	sfc4	transcription factor TFIIIC complex subunit Sfc4	5	5
V2-16-G09	SPCC285.05		purine nucleoside transmembrane transporter (predicted)	5	5
V2-16-G10	SPAC1296.03c	sxa2	serine carboxypeptidase Sxa2	5	4.5
V2-16-G11	SPAC15A10.03c	rhp54	DNA-dependent ATPase Rad54/Rhp54	3	1
V2-16-G12	SPAC17H9.19c	cdt2	WD repeat protein Cdt2	2	1
V2-16-H01	SPBC18E5.01		cycloisomerase 2 family	5	5
V2-16-H04	SPBC342.03	gas4	sporulation specific 1,3-beta-glucanosyltransferase Gas4	5	5
V2-16-H05	SPAC343.15	tit1	tRNA isopentenyltransferase Tit1	5	4
V2-16-H06	SPAC824.09c		GTPase activating protein (predicted)	5	5
V2-16-H07	SPBC3B8.02	php5	CCAAT-binding factor complex subunit Php5	5	5
V2-16-H08	SPCC24B10.15		RNA endoribonuclease involved in mRNP quality control (predicted)	5	5
V2-16-H09	SPAC644.07		mitochondrial Rieske ISP assembly ATPase (predicted)	5	4
V2-16-H10	SPAC12G12.09		conserved fungal protein	5	5
V2-16-H11	SPAC15E1.05c	ect1	ethanolamine-phosphate cytidylyltransferase (predicted)	5	5
V2-17-A01	SPAC186.01	pfl9	cell surface glycoprotein (predicted), DIPSY family	5	4.75
V2-17-A02	SPAC23C11.04c	pnk1	DNA kinase/phosphatase Pnk1	5	4.25
V2-17-A03	SPAC29A4.20	elp3	elongator complex subunit Elp3 (predicted)	4	3.75
V2-17-A04	SPAC3F10.05c	mug113	T5orf172 family protein	5	5
V2-17-A05	SPAC6G10.12c	ace2	transcription factor Ace2	5	2.75
V2-17-A06	SPBC11B10.05c	rsp1	random septum position protein Rsp1	5	5
V2-17-A07	SPBC1711.09c		SNARE associated Golgi protein (predicted)	5	5
V2-17-A08	SPBC36B7.02		Svf1 family protein Svf2	4.5	5
V2-17-A09	SPBC651.05c	dot2	ESCRT II complex subunit Dot2	4	5
V2-17-A10	SPCC1672.03c		guanine deaminase (predicted)	5	5
V2-17-A11	SPCC31H12.05c	sds21	serine/threonine protein phosphatase PP1 subfamily, Sds21	ND	ND	Poor Transformation
V2-17-A12	SPCC794.01c	zwf2	glucose-6-phosphate 1-dehydrogenase Zwf2 (predicted)	4.7	3.33	Inconsistent score (IS)
V2-17-B01	SPAC1952.11c	ure2	urease Ure2	5	5
V2-17-B02	SPAC23D3.12		inorganic phosphate transporter (predicted)	5	3
V2-17-B03	SPAC2C4.15c	ubx2	UBX domain protein Ubx2	5	4
V2-17-B04	SPAC3G6.03c		Maf-like protein	5	4.75
V2-17-B06	SPBC1347.09		hexaprenyldihydroxybenzoate methyltransferase, Coq3 variant (predicted)	5	4
V2-17-B07	SPBC1773.06c	adh8	alcohol dehydrogenase (predicted)	5	5
V2-17-B08	SPBC3B8.05		diphthamide biosynthesis protein Dph1 (predicted)	5	5
V2-17-B09	SPBC660.07	ntp1	alpha,alpha-trehalase Ntp1	5	5
V2-17-B10	SPCC1672.06c	asp1	inositol hexakisphosphate kinase/inositol pyrophosphate synthase (predicted)	5	2.25	Quantitative recombination and immunoblots not done
V2-17-B11	SPCC31H12.08c	ccr4	CCR4-Not complex subunit Ccr4 (predicted)	2.5	4.5
V2-17-B12	SPCC965.05c	thp1	uracil DNA N-glycosylase Thp1	5	5
V2-17-C01	SPAC19E9.01c	nup40	nucleoporin Nup40	5	5
V2-17-C02	SPAC23H4.08	iwr1	RNA polymerase II nuclear import protein Iwr1 (predicted)	5	5
V2-17-C03	SPAC2E12.03c		PQ loop protein	5	5
V2-17-C04	SPAC3G6.06c	rad2	FEN-1 endonuclease Rad2	3	5
V2-17-C05	SPAC8C9.04		Schizosaccharomyces specific protein	5	3
V2-17-C06	SPBC14C8.03	fma2	methionine aminopeptidase Fma2 (predicted)	5	3.75
V2-17-C07	SPBC18E5.07		DUF3210 family protein	5	2.75
V2-17-C08	SPBC3B9.09	vps36	ESCRT II complex subunit Vps36	4	5
V2-17-C09	SPBC691.04		mitochondrial ATP-dependent RNA helicase Mss116 (predicted)	5	5
V2-17-C10	SPCC16A11.01		plasma membrane protein involved in inositol lipid-mediated signaling Sfk1 (predicted)	5	3.5
V2-17-C11	SPCC4G3.15c	not2	CCR4-Not complex subunit Not2 (predicted)	4	5
V2-17-C12	SPAC16E8.06c	nop12	RNA-binding protein Nop12 (predicted)	3.5	4.5
V2-17-D01	SPAC1A6.09c	lag1	sphingosine N-acyltransferase Lag1	5	4.5
V2-17-D02	SPAC24C9.15c	spn5	septin Spn5	5	5
V2-17-D03	SPAC2F3.05c		xylose and arabinose reductase (predicted)	5	5
V2-17-D04	SPAC3H1.11	hsr1	transcription factor Hsr1	4	5
V2-17-D05	SPAC8E11.10		sorbose reductase (predicted)	5	5
V2-17-D06	SPBC14C8.05c	meu17	glucan-alpha-1,4-glucosidase	5	5
V2-17-D07	SPBC29B5.04c		actin cortical patch protein (predicted)	5	5
V2-17-D08	SPBC405.03c		membrane transporter (predicted)	5	5
V2-17-D09	SPBC9B6.11c		CCR4/nocturin family endoribonuclease (predicted)	5	5
V2-17-D10	SPCC18B5.05c		phosphomethylpyrimidine kinase (predicted)	5	5
V2-17-D11	SPCC613.06	rpl902	60S ribosomal protein L9	3	1
V2-17-D12	SPAC9E9.10c	cbh1	CENP-B homolog Cbh1	ND	ND	Not Tested(Defective strain in library)
V2-17-E01	SPAC1D4.01	tls1	splicing factor Tls1	5	3.5
V2-17-E02	SPAC24H6.10c		phospho-2-dehydro-3-deoxyheptonate aldolase (predicted)	5	4
V2-17-E03	SPAC2G11.07c	ptc3	protein phosphatase 2c homolog 3	5	4.75
V2-17-E04	SPAC3H8.02	csr102	sec14 cytosolic factor family phosphatidylinositol transporter (predicted)	5	4.75
V2-17-E05	SPAC977.11		CRCB domain protein	5	5
V2-17-E06	SPBC14F5.03c	kap123	karyopherin Kap123	1	1
V2-17-E07	SPBC2D10.17	clr1	cryptic loci regulator Clr1	5	5
V2-17-E08	SPBC409.11	meu18	Schizosaccharomyces specific protein Meu18	4	5
V2-17-E09	SPBP22H7.04		human TMEM186 ortholog	4	5
V2-17-E10	SPCC23B6.01c		oxysterol binding protein (predicted)	2	1
V2-17-E11	SPCC63.14	eis1	eisosome assembly protein eis1	4.5	4
V2-17-E12	SPACUNK4.12c	iph1	insulinase pombe homologue 1	ND	ND	Poor Transformation
V2-17-F01	SPAC1F5.10		ATP-dependent RNA helicase (predicted)	ND	ND	Poor Viability
V2-17-F02	SPAC25B8.17		ER signal peptide peptidase (predited)	5	3
V2-17-F03	SPAC30D11.09	cwf19	complexed with Cdc5 protein Cwf19	5	2	Quantitative recombination and immunoblots not done
V2-17-F04	SPAC458.04c	dli1	meiotic dynein intermediate light chain Dli1/Dil1	5	5
V2-17-F05	SPAC9E9.05		Schizosaccharomyces specific protein	5	5
V2-17-F06	SPBC16A3.03c	ppr7	mitochondrial PPR repeat protein Ppr7	5	5
V2-17-F07	SPBC30D10.13c	pdb1	pyruvate dehydrogenase e1 component beta subunit Pdb1	4.5	5
V2-17-F08	SPBC428.03c	pho4	thiamine-repressible acid phosphatase Pho4	4	5
V2-17-F09	SPBP26C9.02c	car1	arginase Car1	5	5
V2-17-F10	SPCC24B10.20		short chain dehydrogenase (predicted)	5	5
V2-17-F11	SPCC663.08c		short chain dehydrogenase	5	5
V2-17-F12	SPAC11D3.10		nifs homolog, possible cysteine desulfurase	5	5
V2-17-G01	SPAC227.07c	pab1	protein phosphatase regulatory subunit Pab1	4	5
V2-17-G02	SPAC25H1.04	mug105	ubiquitin-fold modifier-specific protease (predicted)	5	5
V2-17-G03	SPAC31G5.12c	maf1	repressor of RNA polymerase III Maf1	5	1.25
V2-17-G04	SPAC688.06c	slx4	structure-specific endonuclease subunit Slx4	5	5
V2-17-G05	SPAPB24D3.07c		Schizosaccharomyces pombe specific protein	4.5	5
V2-17-G06	SPBC16E9.12c	pab2	poly(A) binding protein Pab2	4	5
V2-17-G07	SPBC32F12.05c	cwf12	complexed with Cdc5 protein Cwf12	5	0.5
V2-17-G08	SPBC428.11	met17	homocysteine synthase Met17	4.5	5
V2-17-G09	SPCC1223.04c	set11	ribosomal protein lysine methyltransferase Set11	4	5
V2-17-G10	SPCC306.08c		malate dehydrogenase (predicted)	5	5
V2-17-G11	SPCC737.07c		DNA polymerase alpha-associated DNA helicase A (predicted)	5	5
V2-17-G12	SPAC212.04c		S. pombe specific DUF999 family protein 1	4	5
V2-17-H01	SPAC22H12.01c	mug35	Schizosaccharomyces specific protein Mug35	5	5
V2-17-H04	SPAC688.11	end4	Huntingtin-interacting protein homolog	ND	ND	Poor Transformation
V2-17-H05	SPBC11B10.02c	his3	histidinol-phosphate aminotransferase imidazole acetol phosphate transaminase His3	5	5
V2-17-H06	SPBC16E9.17c	rem1	meiosis-specific cyclin Rem1	5	IS	Inconsistent score (IS)
V2-17-H07	SPBC365.08c		Der1-like (degradation in the ER) family (predicted)	5	3
V2-17-H08	SPBC530.14c	dsk1	SR protein-specific kinase Dsk1	5	4
V2-17-H09	SPCC1450.16c	ptl1	triacylglycerol lipase ptl1	5	5
V2-17-H10	SPCC306.11		Schizosaccharomyces specific protein	5	4
V2-17-H11	SPCC757.07c	ctt1	catalase	5	4
V2-18-A01	SPAC1F8.06	fta5	cell surface glycoprotein	5	5
V2-18-A02	SPAC57A7.08	pzh1	serine/threonine protein phosphatase Pzh1	5	5
V2-18-A03	SPAC3H1.07	aru1	arginase Aru1	5	5
V2-18-A04	SPBC36B7.05c		ubiquitin-protein ligase E3/phosphatidylinositol(3)-phosphate binding protein (predicted)	5	5
V2-18-A05	SPCC1393.09c		RWD domain protein, implicated in translation	5	5
V2-18-A06	SPAC323.05c		protein methyltransferase Mtq2 (predicted)	3	2
V2-18-A07	SPBC4F6.16c	ero11	ER oxidoreductin Ero1a	5	5
V2-18-A08	SPAC227.01c	erd1	Erd1 homolog (predicted)	5	5
V2-18-A09	SPAP8A3.03		ZIP zinc transporter 1 (predicted)	5	5
V2-18-A10	SPBC646.02	cwf11	complexed with Cdc5 protein Cwf11	5	5
V2-18-A11	SPCC61.03		NADHX dehydratase (predicted)	5	5
V2-18-A12	SPAC13F5.03c	gld1	mitochondrial glycerol dehydrogenase Gld1	5	5
V2-18-B01	SPAC637.10c	rpn10	19S proteasome regulatory subunit Rpn10	4.5	5
V2-18-B02	SPBC16A3.01	spn3	septin Spn3	5	5
V2-18-B03	SPAC750.06c		S. pombe specific DUF999 protein family 4	5	5
V2-18-B04	SPBC405.04c	ypt7	GTPase Ypt7	5	5
V2-18-B05	SPCC18B5.10c		TREX complex subunit Tex1 (predicted)	5	5
V2-18-B07	SPAC17A2.02c		DUF887 family protein	5	5
V2-18-B08	SPAC23H3.12c		mitochondrial hydrogen/potassium transport system protein (predicted)	5	5
V2-18-B09	SPBC1539.03c		argininosuccinate lyase (predicted)	5	5
V2-18-B10	SPBC6B1.05c	atg7	E1 ubiquitin-like conjugating enzyme Atg7	5	5
V2-18-B11	SPCC162.11c		uridine kinase/uracil phosphoribosyltransferase (predicted)	ND	ND	Poor Transformation
V2-18-B12	SPAC14C4.12c	laf1	clr6 L associated factor 1 Laf1	5	4
V2-18-C01	SPAC922.06		3-oxoacyl-[acyl-carrier-protein]reductase (predicted)	4.7	5
V2-18-C02	SPCC1682.12c	ubp16	ubiquitin C-terminal hydrolase Ubp16	4	4.75
V2-18-C03	SPBC1289.09	tim21	TIM23 translocase complex subunit Tim21 (predicted)	4.5	5
V2-18-C04	SPBC418.01c	his4	imidazoleglycerol-phosphate synthase (predicted)	5	5
V2-18-C05	SPAC23H3.11c		glucosidase (predicted)	5	5
V2-18-C06	SPAC3C7.05c	mug191	alpha-1,6- mannanase (predicted)	5	5
V2-18-C07	SPAC664.07c	rad9	checkpoint clamp complex protein Rad9	4.5	5
V2-18-C08	SPAC27E2.07	pvg2	galactose residue biosynthesis protein Pvg2	5	5
V2-18-C09	SPBC16C6.01c		lysine methyltransferase (predicted)	5	5
V2-18-C10	SPBC947.06c		spermidine family transporter (predicted)	5	5
V2-18-C11	SPAC20G4.07c	sts1	C-24(28) sterol reductase Sts1	ND	ND	Not Tested(5-FOA sensitive strain)
V2-18-C12	SPAC15A10.05c	mug182	NADHX epimerase (predicted)	4.5	5
V2-18-D01	SPBC21D10.12	hob1	BAR adaptor protein Hob1	5	5
V2-18-D02	SPAC227.18	lys3	saccharopine dehydrogenase Lys3	5	5
V2-18-D03	SPBC1289.14		adducin (predicted)	5	5
V2-18-D04	SPBC4C3.08	mug136	acetylglucosaminyltransferase (predicted)	3.5	5
V2-18-D05	SPAC11E3.08c	nse6	Smc5-6 complex non-SMC subunit Nse6	3	3
V2-18-D06	SPBC1D7.03	mug80	cyclin Clg1 (predicted)	4	4.75
V2-18-D07	SPBC6B1.06c	ubp14	ubiquitin C-terminal hydrolase Ubp14	4	4.5
V2-18-D08	SPAC2E1P3.02c	amt3	ammonium transporter Amt3	4	5
V2-18-D09	SPBC29A3.02c	his7	phosphoribosyl-AMP cyclohydrolase/phosphoribosyl- ATP pyrophosphohydrolase His7	5	5
V2-18-D10	SPCC1393.02c	spt2	non-specific DNA binding protein Spt2 (predicted)	5	5
V2-18-D11	SPAC7D4.04	atg11	autophagy protein Atg11	5	3.5
V2-18-D12	SPAC15A10.09c	pun1	SUR7 family protein Pun1 (predicted)	5	4.5
V2-18-E01	SPCC1739.08c		short chain dehydrogenase (predicted)	5	5
V2-18-E02	SPAC343.10	met11	methylenetetrahydrofolate reductase Met11	5	2
V2-18-E03	SPBC18E5.13		mitochondrial translation initiation factor (predicted)	5	5
V2-18-E04	SPBC4F6.11c		asparagine synthase (predicted)	5	5
V2-18-E05	SPBC1778.10c	ppk21	serine/threonine protein kinase Ppk21	4.5	5
V2-18-E06	SPBC56F2.06	mug147	Schizosaccharomyces specific protein Mug147	5	4.75
V2-18-E07	SPBC28F2.10c	ngg1	SAGA complex subunit Ngg1	5	3
V2-18-E08	SPAC30D11.07	nth1	DNA endonuclease III	4.5	5
V2-18-E09	SPBC2G2.13c	dcd1	deoxycytidylate deaminase (predicted)	5	5
V2-18-E10	SPCC1494.09c	tfb6	holo TFIIH complex subunit Tfb6	4.5	4.75
V2-18-E11	SPCC364.05	vps3	CORVET complex subunit, GTPase regulator Vps3 (predicted)	4.5	5
V2-18-E12	SPAC167.04	pam17	TIM23 translocase complex-associated motor subunit Pam17 (predicted)	4.5	5
V2-18-F01	SPAPB1A10.12c	alo1	D-arabinono-1,4-lactone oxidase (predicted)	5	5
V2-18-F02	SPAC3A12.17c	cys12	cysteine synthase-like protein Cys12	5	3.5
V2-18-F03	SPBC211.06	gfh1	gamma tubulin complex subunit Gfh1	5	5
V2-18-F04	SPBC651.10	nse5	Smc5-6 complex non-SMC subunit Nse5	5	5
V2-18-F05	SPBC543.03c	pku80	Ku domain protein Pku80	5	5
V2-18-F06	SPBC649.03	rhp14	XP-A family homolog Rhp14	5	5
V2-18-F07	SPAC30C2.02	mmd1	deoxyhypusine hydroxylase (predicted)	5	5
V2-18-F08	SPAC4F10.13c	mpd2	GYF domain protein	5	5
V2-18-F09	SPBC365.14c	uge1	UDP-glucose 4-epimerase Uge1	4	5
V2-18-F10	SPCC553.03	pex1	AAA family ATPase Pex1	4	5
V2-18-F11	SPAC10F6.05c	ubc6	ubiquitin conjugating enzyme Ubc6	4.5	5
V2-18-F12	SPAC1687.12c	coq4	ubiquinone biosynthesis protein Coq4	ND	ND	Poor Transformation
V2-18-G01	SPBC428.08c	clr4	histone H3 lysine methyltransferase Clr4	4.5	5
V2-18-G02	SPAC3C7.02c	pil2	meiotic eisosome BAR domain protein Pil2	4.5	5
V2-18-G03	SPBC30D10.16	pha2	phrenate dehydratase	4.5	5
V2-18-G04	SPBC6B1.08c	ofd1	2-oxoglutarate and Fe(II) dioxygenase domain containing protein 1	5	5
V2-18-G05	SPCC74.09	mug24	RNA-binding protein, rrm type	5	5
V2-18-G06	SPCC622.12c	gdh1	NADP-specific glutamate dehydrogenase Gdh1 (predicted)	5	5
V2-18-G07	SPAC959.04c	omh6	alpha-1,2-mannosyltransferase Omh6 (predicted)	5	5
V2-18-G08	SPAC5H10.06c	adh4	alcohol dehydrogenase Adh4	5	5
V2-18-G09	SPBC3B9.11c	ctf1	mRNA cleavage and polyadenylation specificity factor complex subunit Ctf1	5	5
V2-18-G10	SPCC576.02		hydantoin racemase family (predicted)	5	5
V2-18-G11	SPAC10F6.15		UPF0300 family protein 1	5	5
V2-18-G12	SPAC186.05c		human TMEM165 homolog, congenital disorders of glycosylation	5	5
V2-18-H01	SPAC9G1.12	cpd1	tRNA (m1A) methyltransferase complex subunit Cpd1	5	5
V2-18-H04	SPCC126.01c		conserved fungal protein	5	5
V2-18-H05	SPCC1840.06	atp5	F0-ATPase delta subunit (predicted)	5	5
V2-18-H06	SPBC1683.03c		membrane transporter (predicted)	5	5
V2-18-H07	SPAC1399.02		membrane transporter (predicted)	5	5
V2-18-H08	SPAP27G11.08c	meu32	Schizosaccharomyces specific protein Meu32	5	5
V2-18-H09	SPBC418.02		NatA N-acetyltransferase complex subunit (predicted)	5	5
V2-18-H10	SPCC576.11	rpl15	60S ribosomal protein L15	3	2
V2-18-H11	SPAC12G12.10	wdr21	WD repeat protein, human WDR21 family	5	4
V2-19-A01	SPAC18B11.02c		tRNA pseudouridine synthase (predicted)	5	5
V2-19-A02	SPAC1D4.06c	csk1	cyclin-dependent kinase/ cyclin-dependent kinase activating kinase Csk1	5	5
V2-19-A03	SPAC24B11.13	hem3	hydroxymethylbilane synthase Hem3 (predicted)	5	4.25
V2-19-A04	SPAC3C7.09	set8	lysine methyltransferase Set8 (predicted)	5	5
V2-19-A05	SPAC589.07c	atg1801	WD repeat protein involved in autophagy Atg18a	5	4.5
V2-19-A06	SPAC890.05		ribosome biogenesis protein, G-patch domain, PINX1 family (predicted)	5	3.5
V2-19-A07	SPBC119.16c		conserved eukaryotic protein, implicated in vesicle-mediated transport	5	5
V2-19-A08	SPBC16E9.02c		CUE domain protein	5	4.5
V2-19-A09	SPBC20F10.07		GRAM domain protein	5	4.5
V2-19-A10	SPBC31F10.10c		zf-MYND type zinc finger protein	5	0.75
V2-19-A11	SPBC800.05c	atb2	tubulin alpha 2	5	4.5
V2-19-A12	SPBP4G3.03		PI31 proteasome regulator (predicted)	5	4.75
V2-19-B01	SPAC1952.06c		spliceosomal complex subunit (predicted)	5	4.75
V2-19-B02	SPAC1F12.05		arrestin-related endocytic adaptor Any2 (predicted)	5	5
V2-19-B03	SPAC26H5.07c		seven transmembrane receptor protein (predicted)	5	5
V2-19-B04	SPAC458.02c		mRNP complex (predicted)	5	5
V2-19-B05	SPAC5D6.05	med18	mediator complex subunit Med18	5	3.5
V2-19-B06	SPAC922.05c		membrane transporter (predicted)	5	5
V2-19-B08	SPBC1773.04		methylglyoxyl reductase (NADPH-dependent) (predicted)	5	5
V2-19-B09	SPBC25B2.06c	btb2	BTB/POZ domain protein Btb2	5	4
V2-19-B10	SPBC32F12.11	tdh1	glyceraldehyde-3-phosphate dehydrogenase Tdh1	3	0
V2-19-B11	SPBC887.17		transmembrane transporter (predicted)	5	3.5
V2-19-B12	SPBP4H10.09	rsv1	transcription factor Rsv1	4.5	4
V2-19-C01	SPAC19A8.02		pleckstrin homology domain protein	5	5
V2-19-C02	SPAC20G4.04c	hus1	checkpoint clamp complex protein Hus1	5	4.25
V2-19-C03	SPAC27F1.03c	uch1	ubiquitin C-terminal hydrolase Uch1	5	4.75
V2-19-C04	SPAC4A8.04	isp6	vacuolar serine protease Isp6	5	5
V2-19-C05	SPAC5H10.09c		3-methyl-2-oxobutanoatehydroxymethyltransferase (predicted)	5	5
V2-19-C06	SPAC9G1.07		Schizosaccharomyces specific protein	5	4
V2-19-C07	SPBC1198.14c	fbp1	fructose-1,6-bisphosphatase Fbp1	5	4
V2-19-C08	SPBC1773.08c	omh4	alpha-1,2-mannosyltransferase Omh4 (predicted)	5	4.75
V2-19-C09	SPBC25B2.07c	mmb1	mitochondrial microtubule binder Mmb1	5	4.75
V2-19-C10	SPBC354.07c		oxysterol binding protein (predicted)	5	4.5
V2-19-C11	SPBC8D2.12c		mitochondrial translational activator of cytochrome C oxidase I (predicted)	5	5
V2-19-C12	SPCC1223.12c	meu10	GPI anchored cell surface protein involved in ascospore wall assembly Meu10	5	5
V2-19-D01	SPAC19G12.03	cda1	chitin deacetylase Cda1	5	5
V2-19-D02	SPAC212.08c		S. pombe specific GPI anchored protein family 1	5	4
V2-19-D03	SPAC27F1.08	pdt1	Nramp family manganese ion transporter	5	5
V2-19-D04	SPAC4G8.07c		tRNA (m5U54) methyltransferase Trm2 (predicted)	5	5
V2-19-D05	SPAC5H10.13c	gmh2	alpha-1,2-galactosyltransferase Gmh2 (predicted)	5	4
V2-19-D06	SPAC9G1.08c		phospholipase (predicted)	5	4
V2-19-D07	SPBC12C2.07c	srm1	spermidine synthase Srm1 (predicted)	0	0
V2-19-D08	SPBC1773.12		transcription factor, zf-fungal binuclear cluster type (predicted)	5	5
V2-19-D09	SPBC25H2.03		vacuolar protein involved in phosphoinositide metabolism (predicted)	5	4.5
V2-19-D10	SPBC359.05	abc3	ABC transporter Abc3, unknown specificity	5	4
V2-19-D11	SPBC902.06	mto2	MT organizer Mto2	5	4
V2-19-D12	SPCC1442.01	ste6	guanyl-nucleotide exchange factor Ste6	5	4
V2-19-E01	SPAC1B3.03c	wis2	cyclophilin family peptidyl-prolyl cis-trans isomerase Wis2	5	1
V2-19-E02	SPAC222.08c		glutamine aminotransferase subunit (predicted)	5	1.75
V2-19-E03	SPAC29B12.05c		mitochondrial S-adenosylmethionine-dependent methyltransferase (predicted)	3.5	2
V2-19-E04	SPAC4H3.04c		UPF0103 family	5	4.75
V2-19-E05	SPAC630.14c	tup12	transcriptional corepressor Tup12	5	4
V2-19-E06	SPAC9G1.11c	spn4	septin Spn4	5	4
V2-19-E07	SPBC14C8.17c	spt8	SAGA complex subunit Spt8	2	0
V2-19-E08	SPBC17A3.03c		phosphoprotein phosphatase (predicted)	5	4
V2-19-E09	SPBC25H2.15		SSU-rRNA maturation protein Tsr4 homolog 1 (predicted)	3.5	3.5
V2-19-E10	SPBC3B8.07c	dsd1	dihydroceramide delta-4 desaturase	5	4
V2-19-E11	SPBC947.01	alf1	ATP-dependent microtubule severing protein (predicted)	5	4
V2-19-E12	SPCC1753.03c	rec7	meiotic recombination protein Rec7	5	4
V2-19-F01	SPAC1B3.16c	vht1	vitamin H transporter Vth1	ND	ND	Poor Viability
V2-19-F02	SPAC227.06		Rab GTPase binding (predicted)	5	5
V2-19-F03	SPAC31G5.09c	spk1	MAP kinase Spk1	5	4.25
V2-19-F04	SPAC521.03		short chain dehydrogenase (predicted)	5	4.25
V2-19-F05	SPAC637.03		conserved fungal protein	5	4.5
V2-19-F06	SPAP27G11.02		TPR repeat protein, involved in mitochondrial protein turnover (predicted)	5	4
V2-19-F07	SPBC15D4.09c		cystathionine gamma-synthase Met3 (predicted)	5	5
V2-19-F08	SPBC18H10.20c	any1	arrestin-related endocytic adaptor Any1	5	4.25
V2-19-F09	SPBC29A10.06c	ely5	nuclear pore protein Ely5	5	5
V2-19-F10	SPBC3B9.15c	scp1	Sre1 cleavage activating protein, Scap Scp1	5	5
V2-19-F11	SPBC947.09	hsp3103	ThiJ domain protein	5	5
V2-19-F12	SPCC24B10.11c	mft1	THO complex subunit 7 Mft1 (predicted)	5	3
V2-19-G01	SPAC1D4.02c		human GRASP protein family Golgi protein (predicted)	5	4.25
V2-19-G02	SPAC23H3.05c	swd1	Set1C complex subunit Swd1	5	2
V2-19-G03	SPAC3C7.03c	rad55	RecA family ATPase Rad55/Rhp55	5	5
V2-19-G04	SPAC56F8.05c	mug64	BAR domain protein (predicted)	5	5
V2-19-G05	SPAC644.11c	pkp1	mitochondrial pyruvate dehydrogenase (lipoamide) kinase Pkp1 (predicted)	5	5
V2-19-G06	SPAPB1A10.05		Schizosaccharomyces specific protein	5	5
V2-19-G07	SPBC1683.08	ght4	hexose transporter Ght4	5	5
V2-19-G08	SPBC19C7.08c		AdoMet-dependent tRNA methyltransferase (predicted)	5	5
V2-19-G09	SPBC2G2.09c	crs1	meiosis specific cyclin Crs1	5	5
V2-19-G10	SPBC651.03c	gyp10	GTPase activating protein Gyp10	5	5
V2-19-G11	SPBP23A10.16	sdh4	TIM22 inner membrane protein import complex anchor subunit Tim18	5	4
V2-19-G12	SPCC285.13c	nup60	nucleoporin Nup60	5	5
V2-19-H01	SPAC1D4.03c	aut12	autophagy associated protein Aut12 (predicted)	5	4
V2-19-H04	SPAC589.03c		Schizosaccharomyces specific protein	5	5
V2-19-H05	SPAC869.10c	put4	proline specific plasma membrane permease Put4 (predicted)	5	4.5
V2-19-H06	SPAPJ696.01c	vps17	retromer complex subunit Vps17	5	4.5
V2-19-H07	SPBC1685.07c	avt5	vacuolar amino acid import transporter Avt5	5	5
V2-19-H08	SPBC19C7.12c	omh1	alpha-1,2-mannosyltransferase Omh1	5	5
V2-19-H09	SPBC31A8.01c	rtn1	reticulon-like protein Rtn1	5	5
V2-19-H10	SPBC660.06		WW domain containing conserved fungal protein	5	5
V2-19-H11	SPBP35G2.13c	swc2	Swr1 complex complex subunit Swc2	5	5
V2-20-A01	SPCC306.05c	ins1	INSIG domain protein	5	5
V2-20-A02	SPCC594.02c		conserved fungal protein	5	5
V2-20-A03	SPCC736.13		short chain dehydrogenase (predicted)	5	5
V2-20-A04	SPAC23H4.09	cdb4	curved DNA-binding protein Cdb4, peptidase family	5	5
V2-20-A05	SPAC31A2.11c	cuf1	nutritional copper sensing transcription factor Cuf1	5	4.25
V2-20-A06	SPBC2D10.11c	nap2	nucleosome assembly protein Nap2	5	4.25
V2-20-A07	SPBC16A3.14		superoxide dismutase, mitochondrial ribosomal protein subunit (predicted)	5	4.5
V2-20-A08	SPAC27D7.03c	mei2	RNA-binding protein involved in meiosis Mei2	5	4.5
V2-20-A09	SPCC16A11.03c		DUF2009 protein	5	5
V2-20-A10	SPAC1002.06c	bqt2	bouquet formation protein Bqt2	5	5
V2-20-A11	SPAC1565.04c	ste4	adaptor protein Ste4	5	5
V2-20-A12	SPAC1B1.04c	pan3	protein kinase-like PAN complex subunit Pan3 (predicted)	5	5
V2-20-B01	SPCC31H12.04c	rpl1202	60S ribosomal protein L12.1/L12A	5	4.75
V2-20-B02	SPCC594.04c		steroid oxidoreductase superfamily protein (predicted)	5	2
V2-20-B03	SPCC757.09c	rnc1	RNA-binding protein that suppresses calcineurin deletion Rnc1	5	4
V2-20-B04	SPAC1F7.12	yak3	aldose reductase ARK13 family YakC	5	5
V2-20-B05	SPCC1795.03	gms1	UDP-galactose transporter Gms1	5	IS	Inconsistent score (IS)
V2-20-B06	SPCC417.11c		glutamate-1-semialdehyde 2,1-aminomutase (predicted)	5	5
V2-20-B07	SPAC1071.11		NADH-dependent flavin oxidoreductase (predicted)	4	2.75
V2-20-B09	SPCC16A11.16c	rpn1302	19S proteasome regulatory subunit Rpn13b	5	5
V2-20-B10	SPAC1002.07c	ats1	N-acetyltransferase Ats1 (predicted)	5	5
V2-20-B11	SPAC15A10.07		Schizosaccharomyces specific protein	5	5
V2-20-B12	SPAC1F5.08c	yam8	stretch-activated calcium channel Yam8	5	5
V2-20-C01	SPCC364.06	nap1	nucleosome assembly protein Nap1	5	5
V2-20-C02	SPCC645.11c	mug117	conserved fungal protein Mug117	5	5
V2-20-C03	SPCC757.11c		membrane transporter (predicted)	5	5
V2-20-C04	SPAC186.09		pyruvate decarboxylase (predicted)	5	5
V2-20-C05	SPAC5D6.09c	mug86	acetate transmembrane transporter (predicted)	5	5
V2-20-C06	SPBC3B8.03		saccharopine dehydrogenase (predicted)	ND	ND	Not Tested(5-FOA sensitive strain)
V2-20-C07	SPAC1D4.05c		Erd1 homolog (predicted)	4	3.5
V2-20-C08	SPAC31A2.15c	dcc1	Ctf18 RFC-like complex subunit Dcc1	5	5
V2-20-C09	SPCC1884.02	nic1	NiCoT heavy metal ion transporter Nic1	5	5
V2-20-C10	SPAC1071.09c		DNAJ domain protein, DNAJC9 family (predicted)	5	5
V2-20-C11	SPAC15E1.02c		DUF1761 family protein	5	5
V2-20-C12	SPAC20H4.06c		RNA-binding protein	5	5
V2-20-D01	SPCC417.05c	cfh2	chitin synthase regulatory factor Cfh2 (predicted)	5	5
V2-20-D02	SPCC663.06c	osr1	short chain dehydrogenase (predicted)	5	5
V2-20-D03	SPCC777.12c		thioredoxin family protein	5	5
V2-20-D04	SPAC5D6.13		Golgi phosphoprotein 3 family (predicted)	5	5
V2-20-D05	SPAC688.03c		human AMMECR1 homolog	5	5
V2-20-D06	SPBC16D10.07c	sir2	Sir2 family histone deacetylase Sir2	ND	ND	Poor Transformation
V2-20-D07	SPAC24B11.06c	sty1	MAP kinase Sty1	5	5
V2-20-D08	SPAC513.07		flavonol reductase/cinnamoyl-CoA reductase family	5	5
V2-20-D09	SPCC594.05c	spf1	Set1C PHD Finger protein Spf1	4	2
V2-20-D10	SPAC1142.05	ctr5	copper transporter complex subunit Ctr5	5	4.5
V2-20-D11	SPAC17A5.07c	ulp2	SUMO deconjugating cysteine peptidase Ulp2 (predicted)	5	5
V2-20-D12	SPAC22A12.11	dak1	dihydroxyacetone kinase Dak1	5	5
V2-20-E01	SPCC4F11.04c	imt2	mannosyltransferase Imt2	5	4
V2-20-E02	SPCC663.10		tRNA (uracil) methyltransferase (predicted)	5	5
V2-20-E03	SPCC794.12c	mae2	malic enzyme, malate dehydrogenase (oxaloacetate decarboxylating), Mae2	5	2
V2-20-E04	SPAC9E9.15		CIA30 protein (predicted)	5	5
V2-20-E05	SPAC6F12.06		Rho GDP dissociation inhibitor Rdi1 (predicted)	5	5
V2-20-E06	SPAC26A3.01	sxa1	aspartic protease Sxa1	5	4
V2-20-E07	SPAC1F8.03c	str3	siderophore-iron transporter Str3	5	3
V2-20-E08	SPAC5H10.04		NADPH dehydrogenase (predicted)	5	5
V2-20-E09	SPCC794.03		amino acid permease (predicted)	5	5
V2-20-E10	SPAC1142.07c	vps32	ESCRT III complex subunit Vps32	4.5	2
V2-20-E11	SPAC17A5.10		conserved fungal protein	5	5
V2-20-E12	SPAC22F8.02c	pvg5	PvGal biosynthesis protein Pvg5	5	5
V2-20-F01	SPCC548.05c	dbl5	ubiquitin-protein ligase E3 Dbl5	5	5
V2-20-F02	SPCC70.04c		Schizosaccharomyces pombe specific protein	5	5
V2-20-F03	SPCP1E11.04c	pal1	membrane associated protein Pal1	5	5
V2-20-F04	SPBC18H10.19	vps38	phophatidylinositol 3-kinase complex subunit Vps38	5	5
V2-20-F05	SPAP27G11.14c		Schizosaccharomyces pombe specific protein	5	5
V2-20-F06	SPBC12C2.04		NAD binding dehydrogenase family protein	5	5
V2-20-F07	SPAC212.01c		S. pombe specific DUF999 family protein 2	5	5
V2-20-F08	SPBC1604.12		Schizosaccharomyces specific phosphoprotein	5	5
V2-20-F09	SPCC794.09c	tef101	translation elongation factor EF-1 alpha Ef1a-a	5	5
V2-20-F10	SPAC11D3.05	mfs2	MFS family membrane transporter Mfs2 (predicted)	5	5
V2-20-F11	SPAC17H9.09c	ras1	GTPase Ras1	5	5
V2-20-F12	SPAC22F8.05		alpha,alpha-trehalose-phosphate synthase (predicted)	5	5
V2-20-G01	SPCC553.04	cyp9	WD repeat containing cyclophilin family peptidyl-prolyl cis-trans isomerase Cyp9 (predicted)	5	3.75
V2-20-G02	SPCC736.04c	gma12	alpha-1,2-galactosyltransferase Gma12	5	4.25
V2-20-G03	SPCC645.08c	snd1	RNA-binding protein, involved in chromatin silencing by small RNA, Snd1	5	5
V2-20-G04	SPBC1105.01		rRNA processing protein Rrp12-like (predicted)	5	5
V2-20-G05	SPBC19C2.13c	ctu2	cytosolic thiouridylase subunit Ctu2	5	5
V2-20-G06	SPBC16E9.07	mug100	Schizosaccharomyces pombe specific protein Mug100	5	5
V2-20-G07	SPAC22A12.17c		short chain dehydrogenase (predicted)	5	5
V2-20-G08	SPBC3H7.12	rav2	RAVE complex subunit Rav2	5	5
V2-20-G09	SPCPB16A4.02c		conserved fungal protein	5	5
V2-20-G10	SPAC11E3.13c	gas5	cell wall protein Gas5, 1,3-beta-glucanosyltransferase (predicted)	5	5
V2-20-G11	SPAC1952.12c	csn71	COP9/signalosome complex subunit 7a (predicted)	5	5
V2-20-G12	SPAC23D3.04c	gpd2	glycerol-3-phosphate dehydrogenase Gpd2	5	5
V2-20-H01	SPCC576.13	swc5	Swr1 complex subunit Swc5	5	5
V2-20-H04	SPAC22G7.03		Schizosaccharomyces specific protein	5	5
V2-20-H05	SPCC1020.08		wybutosine biosynthesis protein Tyw1 (predicted)	5	5
V2-20-H06	SPBC776.16	mis20	centromere protein Mis20/Eic2	5	4
V2-20-H07	SPAC26H5.10c	tif51	translation elongation factor eIF5A (predicted)	5	5
V2-20-H08	SPCC1393.03	rps1501	40S ribosomal protein S15 (predicted)	5	5
V2-20-H09	SPAC23C11.06c		hydrolase (inferred_from_context)	5	5
V2-20-H10	SPAC13G6.08		Cdc20/Fizzy subfamily WD repeat protein	5	5
V2-20-H11	SPAC19D5.02c		peroxisomal membrane protein Pex22 (predicted)	5	5
V2-21-A01	SPAC23D3.11	ayr1	1-acyldihydroxyacetone phosphate reductase (predicted)	5	4
V2-21-A02	SPAC3G9.07c	hos2	histone deacetylase (class I) Hos2	5	4
V2-21-A03	SPAC6C3.06c		P-type ATPase, calcium transporting (predicted)	5	4
V2-21-A04	SPBC1198.01	fmd2	glutathione-dependent formaldehyde dehydrogenase (predicted)	5	4
V2-21-A05	SPBC1773.17c		glyoxylate reductase (predicted)	5	5
V2-21-A06	SPBC28F2.02	mep33	mRNA export protein Mep33	5	5
V2-21-A07	SPBC3D6.04c	mad1	mitotic spindle checkpoint protein Mad1	5	5
V2-21-A08	SPBC947.15c	nde1	mitochondrial NADH dehydrogenase (ubiquinone) Nde1 (predicted)	5	5
V2-21-A09	SPCC1442.07c		ubiquitin/metalloprotease fusion protein (predicted)	5	5
V2-21-A10	SPCC1840.09		NAD dependent epimerase/dehydratase family protein	5	5
V2-21-A11	SPCC576.17c		pyridoxamine/pyridoxine/pyridoxal transmembrane transporter (predicted)	5	5
V2-21-A12	SPCP31B10.05	tdp1	tyrosyl-DNA phosphodiesterase Tdp1	5	5
V2-21-B01	SPAC23H3.08c	bub3	mitotic spindle checkpoint protein Bub3	5	5
V2-21-B02	SPAC4A8.09c	cwf21	complexed with Cdc5 protein Cwf21	5	5
V2-21-B03	SPAC6F6.02c	pof5	F-box protein Pof5	5	5
V2-21-B04	SPBC1271.12	kes1	oxysterol binding protein	5	5
V2-21-B05	SPBC1861.02	abp2	ARS binding protein Abp2	5	4
V2-21-B06	SPBC28F2.05c		xylose and arabinose reductase (predicted)	5	4
V2-21-B07	SPBC3D6.06c	prs5	ribose-phosphate pyrophosphokinase Prs5 (predicted)	5	4
V2-21-B08	SPBCPT2R1.01c		S. pombe specific DUF999 protein family 9	5	4
V2-21-B10	SPCC24B10.10c	yta4	mitochondrial outer membrane ATPase Msp1/Yta4 (predicted)	5	4
V2-21-B11	SPCC613.03		conserved fungal protein	5	4
V2-21-B12	SPBC11C11.09c	rpl502	60S ribosomal protein L5	3.5	1
V2-21-C01	SPAC25B8.01	dap1	cytochrome P450 regulator Dap1	5	5
V2-21-C02	SPAC4G8.10	gos1	SNARE Gos1 (predicted)	5	5
V2-21-C03	SPAC6F6.11c		pyridoxine-pyridoxal-pyridoxamine kinase (predicted)	5	5
V2-21-C04	SPBC1683.07	mal1	maltase alpha-glucosidase Mal1	5	5
V2-21-C05	SPBC1861.06c	mug131	UPF0300 family protein 4	5	5
V2-21-C06	SPBC2G5.02c	ckb2	CK2 family regulatory subunit Ckb2 (predicted)	5	4
V2-21-C07	SPBC609.04	caf5	spermine family transmembrane transporter Caf5	5	5
V2-21-C08	SPBP23A10.14c	ell1	RNA polymerase II transcription elongation factor SpELL	5	4
V2-21-C09	SPCC1442.11c		Schizosaccharomyces pombe specific protein	5	5
V2-21-C10	SPCC297.04c	set7	histone lysine methyltransferase Set7 (predicted)	5	5
V2-21-C11	SPCC736.09c		TRAX	5	5
V2-21-C12	SPAC22E12.06c	gmh3	alpha-1,2-galactosyltransferase Gmh3	5	5
V2-21-D01	SPAC25B8.15c		wybutosine biosynthesis protein Tyw3 (predicted)	5	5
V2-21-D02	SPAC4G8.11c	atp10	F1-F0 ATPase assembly protein (predicted)	5	5
V2-21-D03	SPAC869.06c		HHE domain cation binding protein (predicted)	5	5
V2-21-D04	SPBC16C6.03c		ribosome assembly protein (predicted)	3.5	3
V2-21-D05	SPBC19C2.04c	ubp11	ubiquitin C-terminal hydrolase Ubp11	5	4
V2-21-D06	SPBC31F10.03		ChaC-like protein, predicted cation transport regulator	5	5
V2-21-D07	SPBC660.17c		Schizosaccharomyces specific protein	5	5
V2-21-D08	SPBP4H10.18c		Schizosaccharomyces specific protein	5	5
V2-21-D09	SPCC1450.08c	wtf16	wtf element Wtf16	5	5
V2-21-D10	SPCC306.07c		U3 snoRNP-associated protein Cic1/Utp30 family (predicted)	5	5
V2-21-D11	SPCC737.05		peroxin Pex28/29 (predicted)	5	5
V2-21-D12	SPBC106.03		DUF1776 family protein	5	5
V2-21-E01	SPAC25G10.02	cce1	mitochondrial cruciform cutting endonuclease Cce1	5	5
V2-21-E02	SPAC4H3.14c	rng8	contractile ring myosin V regulator Rng8	5	5
V2-21-E03	SPAP32A8.02		xylose and arabinose reductase (predicted)	5	5
V2-21-E04	SPBC16C6.09	ogm4	protein O-mannosyltransferase Ogm4	5	5
V2-21-E05	SPBC20F10.10	psl1	cyclin pho85 family Psl1 (predicted)	5	5
V2-21-E06	SPBC336.10c	tif512	translation elongation factor eIF5A (predicted)	5	5
V2-21-E07	SPBC685.04c	aps2	AP-2 adaptor complex subunit Aps2 (predicted)	5	5
V2-21-E08	SPCC1020.05		phosphoprotein phosphatase (predicted)	5	5
V2-21-E09	SPCC1494.08c		conserved fungal protein	5	5
V2-21-E10	SPCC330.03c		NADPH-hemoprotein reductase (predicted)	5	5
V2-21-E11	SPCC777.08c	bit61	TORC2 subunit Bit61	5	5
V2-21-E12	SPBC28E12.04		Schizosaccharomyces specific protein	5	5
V2-21-F01	SPAC27D7.10c		But2 family protein	5	5
V2-21-F02	SPAC5D6.07c	pxa1	PXA domain protein Pxa1	5	5
V2-21-F03	SPAPB24D3.02c		amino acid permease, unknown 3 (predicted)	4	5
V2-21-F04	SPBC16G5.15c	fkh2	fork head transcription factor Fkh2	3	1
V2-21-F05	SPBC215.11c		aldo/keto reductase, unknown biological role	5	5
V2-21-F06	SPBC36.06c	spo9	farnesyl pyrophosphate synthetase	5	5
V2-21-F07	SPBC839.13c	rpl1601	60S ribosomal protein L13/L16 (predicted)	4	5
V2-21-F08	SPCC1259.08		conserved fungal protein, DUF2457 family	5	5
V2-21-F09	SPCC14G10.03c	ump1	proteasome maturation factor Ump1 (predicted)	2.5	5
V2-21-F10	SPCC338.08	ctp1	CtIP-related endonuclease	5	5
V2-21-F11	SPCC965.08c	alr1	alanine racemase Alr1	5	5
V2-21-F12	SPAC9.12c	atp12	F1-ATPase chaperone Atp12 (predicted)	5	5
V2-21-G01	SPAC29E6.09		Schizosaccharomyces specific protein	5	4
V2-21-G02	SPAC5H10.05c		FAD binding oxidoreductase (predicted)	5	4
V2-21-G03	SPAPB24D3.08c		NADP-dependent oxidoreductase (predicted)	5	4
V2-21-G04	SPBC1703.03c		armadillo repeat protein, involved in ribosomal large subunit biogenesis (predicted)	4	1
V2-21-G05	SPBC21B10.07		glycosyl hydrolase family 16 (predicted)	5	4
V2-21-G06	SPBC365.16		conserved protein	5	4
V2-21-G07	SPBC887.15c	sur2	sphingosine hydroxylase Sur2	5	3
V2-21-G08	SPCC1259.14c	meu27	UPF0300 family protein 5	5	4
V2-21-G09	SPCC162.03		short chain dehydrogenase (predicted)	5	4
V2-21-G10	SPCC364.01	cif1	calnexin independence factor Cif1	5	4
V2-21-G11	SPCC965.13		pyridoxal family membrane transporter (predicted)	5	4
V2-21-G12	SPAC1786.01c	ptl2	triacylglycerol lipase ptl2	5	4
V2-21-H01	SPAC2E1P5.03		DNAJ domain protein Erj5 (predicted)	5	5
V2-21-H04	SPBC1709.11c	png2	ING family homolog Png2	5	5
V2-21-H05	SPBC23E6.10c		methylthioribose-1-phosphate isomerase (predicted)	5	5
V2-21-H06	SPBC3B9.13c	rpp102	60S acidic ribosomal protein A3	1.5	2.75
V2-21-H07	SPBC947.05c	frp2	ferric-chelate reductase Frp2 (predicted)	5	5
V2-21-H08	SPCC126.13c		histone deacetylase complex subunit, SAP128 family (predicted)	5	5
V2-21-H09	SPCC162.12	tco89	TORC1 subunit Tco89	5	2
V2-21-H10	SPCC4G3.02	aph1	bis(5'-nucleosidyl)-tetraphosphatase	5	5
V2-21-H11	SPCC970.05	rpl3601	60S ribosomal protein L36	5	5
V2-22-A01	SPAC6B12.12	tom70	mitochondrial TOM complex subunit Tom70 (predicted)	5	5
V2-22-A02	SPAC1805.16c		purine nucleoside phosphorylase (predicted)	5	5
V2-22-A03	SPAC13G6.02c	rps101	40S ribosomal protein S3a	5	5
V2-22-A04	SPBPB10D8.07c		membrane transporter (predicted)	ND	ND	Poor Transformation
V2-22-A05	SPAC14C4.01c		DUF1770 family protein	5	5
V2-22-A06	SPAC186.08c		L-lactate dehydrogenase (predicted)	5	4
V2-22-A07	SPAC22G7.07c	ime4	mRNA (N6-adenosine)-methyltransferase Ime4 (predicted)	5	3
V2-22-A08	SPAC31G5.11	pac2	cAMP-independent regulatory protein Pac2	5	5
V2-22-A09	SPAC806.04c		DUF89 family protein	5	5
V2-22-A10	SPBC16G5.13	ptf2	Mst2 histone acetytransferase acytyltransferase complex subunit	5	5
V2-22-A11	SPBC29A10.01	ccr1	NADPH-cytochrome p450 reductase	ND	ND	Poor Viability
V2-22-A12	SPBC359.04c	pfl7	cell surface glycoprotein (predicted), DIPSY family	5	5
V2-22-B01	SPCC330.06c	pmp20	thioredoxin peroxidase Pmp20	5	5
V2-22-B02	SPAP7G5.04c	lys1	aminoadipate-semialdehyde dehydrogenase	5	5
V2-22-B03	SPAC31G5.04	lys12	homoisocitrate dehydrogenase Lys12	5	3
V2-22-B04	SPCC11E10.03	mug1	dynactin complex subunit, dynamitin (predicted)	5	4.75
V2-22-B05	SPAC15E1.10		PI31 proteasome inhibitor (predicted)	5	5
V2-22-B06	SPAC18G6.04c	shm2	serine hydroxymethyltransferase Shm2 (predicted)	5	5
V2-22-B07	SPAC22H12.05c	fsc1	fasciclin domain protein Fsc1	5	5
V2-22-B08	SPAC323.01c	pos5	mitochondrial NADH kinase Pos5 (predicted)	2	0.75
V2-22-B09	SPAC8F11.10c	pvg1	pyruvyltransferase Pvg1	5	5
V2-22-B11	SPBC29A10.05	exo1	exonuclease I Exo1	5	5
V2-22-B12	SPBC3B9.04		mitochondrial methyltransferase (predicted)	5	5
V2-22-C01	SPCC550.10	atd3	aldehyde dehydrogenase Atd3 (predicted)	5	5
V2-22-C02	SPAC13G6.06c	gcv2	glycine cleavage complex subunit P (predicted)	5	5
V2-22-C03	SPBC16G5.11c	bag101	BAG family molecular chaperone regulator Bag101 (predicted)	5	5
V2-22-C04	SPCC23B6.02c		pre-ribosomal factor (predicted)	5	5
V2-22-C05	SPAC16C9.01c		carbohydrate kinase (predicted)	5	5
V2-22-C06	SPAC1952.10c		conserved fungal protein	5	5
V2-22-C07	SPAC23G3.10c	ssr3	SWI/SNF and RSC complex subunit Ssr3	5	5
V2-22-C08	SPAC4A8.02c		conserved protein, UPF0047 family	5	5
V2-22-C09	SPACUNK4.09		conserved protein	5	5
V2-22-C10	SPBC16H5.06	rip1	ubiquinol-cytochrome-c reductase complex subunit 5	5	5
V2-22-C11	SPBC29A10.11c	vps902	guanyl-nucleotide exchange factor Vps902 (predicted)	5	5
V2-22-C12	SPBC3H7.11		actin binding methyltransferase (predicted)	5	5
V2-22-D01	SPCC24B10.14c	xlf1	xrcc4 like factor, cernunnon	5	4
V2-22-D02	SPAC140.04	ctr1	conserved eukaryotic protein, human CCDC174 ortholog	5	5
V2-22-D03	SPBC428.05c	arg12	argininosuccinate synthase Arg12	5	5
V2-22-D04	SPCC5E4.10c		human leukocyte receptor 1 ortholog	5	5
V2-22-D05	SPAC16E8.05c	mde1	Schizosaccharomyces specific protein Mde1	5	3
V2-22-D06	SPAC19G12.09		NADH/NADPH dependent indole-3-acetaldehyde reductase	5	3
V2-22-D07	SPAC24C9.12c		glycine hydroxymethyltransferase (predicted)	5	3
V2-22-D08	SPAC4F8.15	itr1	myo-inositol transporter Itr1	5	4
V2-22-D09	SPAPB1A10.14	pof15	F-box protein (predicted)	5	5
V2-22-D10	SPBC1709.04c	cyp3	cyclophilin family peptidyl-prolyl cis- trans isomerase Cyp3	5	4.25
V2-22-D11	SPBC2A9.07c	hpz1	zf-PARP type zinc finger protein, G1-S transition regulator Hpz1	5	4
V2-22-D12	SPBC685.03		Schizosaccharomyces specific protein	5	4.5
V2-22-E01	SPAC18G6.13		Schizosaccharomyces specific protein	3	3
V2-22-E02	SPAC1834.09	mug51	variant protein kinase 19 family protein	5	5
V2-22-E03	SPBC56F2.05c		transcription factor (predicted)	5	5
V2-22-E04	SPCC825.04c	naa40	histone N-acetyltransferase Naa40 (predicted)	5	4
V2-22-E05	SPAC17A5.09c	glc9	protein phosphatase regulatory subunit Glc9 (predicted)	5	4
V2-22-E06	SPAC20G8.07c	erg2	C-8 sterol isomerase Erg2	5	3
V2-22-E07	SPAC25B8.05	deg1	tRNA-pseudouridine synthase (predicted)	5	4
V2-22-E08	SPAC4G9.13c	vps26	retromer complex subunit Vps26	5	5
V2-22-E09	SPAPB1E7.02c	mcl1	DNA polymerase alpha accessory factor Mcl1	ND	ND	Poor Viability
V2-22-E10	SPBC18E5.08		N-acetyltransferase	5	5
V2-22-E11	SPBC2G5.06c	hmt2	sulfide-quinone oxidoreductase	5	5
V2-22-E12	SPBC839.17c	fkh1	FKBP-type peptidyl-prolyl cis-trans isomerase Fkh1	5	5
V2-22-F01	SPBC119.05c		Wiskott-Aldrich syndrome homolog binding protein Lsb1 (predicted)	ND	ND	Poor Viability
V2-22-F02	SPAC19G12.13c	poz1	Pot1 associated protein Poz1	5	5
V2-22-F03	SPBPB10D8.04c		membrane transporter (predicted)	5	5
V2-22-F04	SPBC1271.01c	pof13	F-box protein Pof13	5	5
V2-22-F05	SPAC17G6.17	pof8	F-box protein Pof8	5	5
V2-22-F06	SPAC222.12c	atp2	F1-ATPase beta subunit Atp2	ND	ND	Poor Viability
V2-22-F07	SPAC26A3.07c	rpl1101	60S ribosomal protein L11	3.5	0
V2-22-F08	SPAC5D6.02c	mug165	Schizosaccharomyces specific protein Mug165	5	3
[truncated: 1,005 more rows]
