# Supplementary material for: Host factors that promote retrotransposon integration are similar in distantly related eukaryotes
Source: PLoS Genet. 2017 Dec 12;13(12):e1006775. doi: 10.1371/journal.pgen.1006775 (PMC5741268; doi:10.1371/journal.pgen.1006775)
Supplement: S2 Table — (XLSX) [file pgen.1006775.s010.xlsx]

## Sheet: Strains defective for TA and HR
M-2030H Position	Gene ID	Gene name	Gene description	Average adjusted score for homologous recombination	Average adjusted transposition score
V2-02-D12	SPBP22H7.08	rps1002	40S ribosomal protein S10	1	1
V2-02-F06	SPBC15D4.02	gsf1	transcription factor, zf-fungal binuclear cluster type Gsf1	0	1
V2-02-G10	SPBC337.16	cho1	phosphatidyl-N-methylethanolamine N-methyltransferase	1	1
V2-03-A08	SPAC6B12.02c	mus7	DNA repair protein Mus7/Mms22	1.5	1.25
V2-04-B06	SPBC146.12	coq6	monooxygenase Coq6	0.75	0.5
V2-04-D09	SPAC11E3.05	sea3	ubiquitin-protein ligase E3, coatamer related complex subunit Sea3 (predicted)	1	1
V2-06-A08	SPAC631.01c	acp2	F-actin capping protein beta subunit Acp2	0	0
V2-06-D11	SPAC8E11.02c	rad24	14-3-3 protein Rad24	0.5	0.5
V2-06-E04	SPAC3F10.16c		GTP binding protein, HSR1-related	1	1
V2-06-E08	SPAC664.02c	arp8	actin-like protein, Ino80 complex subunit Arp8	0	0
V2-06-E10	SPAC824.02	bst1	GPI inositol deacylase Bst1 (predicted)	0.5	0
V2-07-D07	SPBC19C7.02	ubr1	N-end-recognizing protein, UBR ubiquitin-protein ligase E3 Ubr1	1	1
V2-07-D12	SPBC30B4.03c	adn1	adhesion defective protein	0	0
V2-08-E05	SPBC609.02	ptn1	phosphatidylinositol-3,4,5-trisphosphate 3-phosphatase	0	0
V2-09-B03	SPCC4B3.15	mid1	medial ring protein Mid1	0	1
V2-09-B04	SPCC663.04	rpl39	60S ribosomal protein L39	1	0
V2-09-E05	SPCP1E11.10		ankyrin repeat protein, unknown biological role	1	1
V2-09-G05	SPBC31F10.14c	hip3	HIRA interacting protein Hip3	0	0
V2-09-H06	SPCC1739.14	npp106	nucleoporin Npp106	1	0
V2-10-C11	SPCC553.08c	ria1	GTPase Ria1 (predicted)	IS<4	0
V2-11-C03	SPBC25D12.06		ATP-dependent RNA helicase (predicted)	0	0
V2-12-A01	SPAC18G6.02c	chp1	chromodomain protein Chp1	1	1
V2-13-B05	SPAPB1E7.06c	eme1	Holliday junction resolvase subunit Eme1	0	0
V2-14-B03	SPAC10F6.13c		aspartate aminotransferase (predicted)	1	0
V2-14-F08	SPAC4A8.03c	ptc4	protein phosphatase 2C Ptc4	0	0
V2-14-G01	SPCC736.07c		unconventional prefoldin involved in translation initiation (predicted)	1	1
V2-15-D01	SPBC17A3.05c		DNAJ/DUF1977 DNAJB12 homolog (predicted)	0	0
V2-15-E12	SPCPB16A4.03c	ade10	bifunctional IMP cyclohydrolase/phosphoribosylaminoimidazolecarboxamideformyltransferase	0	0
V2-15-H09	SPCC1739.10	mug33	Tea1-interacting protein involved in exocytosis	1	0
V2-16-A04	SPAC4D7.10c	spt20	SAGA complex subunit Spt20	0	0
V2-19-D07	SPBC12C2.07c	srm1	spermidine synthase Srm1 (predicted)	0	0
V2-23-D09	SPAC144.04c	spe1	ornithine decarboxylase Spe1 (predicted)	1	0
V2-23-F09	SPAC1565.01		conserved fungal protein	0.5	0
V2-25-F07	SPAC1F12.07		phosphoserine aminotransferase (predicted)	0	0
V2-27-D12	SPAC3H5.10	rpl3202	60S ribosomal protein L32 (predicted)	1	0
V2-28-B12	SPBC365.03c	rpl2101	60S ribosomal protein L21 (predicted)	1	1
V2-28-D12	SPBC713.08	mim1	mitochondrial TOM complex assembly protein Mim1 (predicted)	1	1
V2-28-E04	SPAC1556.05c	cgr1	ribosome biogenesis CGR1 family (predicted)	1	1
V2-28-H11	SPBC1D7.04	mlo3	RNA annealing factor Mlo3	1	1
V2-33-C07	SPAC17D4.04	trm401	tRNA (cytosine-5-)-methyltransferase (predicted)	1	1
V2-33-E03	SPBC1778.01c	zuo1	zuotin (predicted)	0	0
IS: Inconsistent score
Supplemental Table S2. Strains with defects in transposition and homologous recombination.
