# Supplementary material for: Host factors that promote retrotransposon integration are similar in distantly related eukaryotes
Source: PLoS Genet. 2017 Dec 12;13(12):e1006775. doi: 10.1371/journal.pgen.1006775 (PMC5741268; doi:10.1371/journal.pgen.1006775)
Supplement: S3 Table — (XLSX) [file pgen.1006775.s011.xlsx]

## Sheet: Integration list with Immunoblo
	Version of Tf1	Gene in Fig. 4B	YHL number		cDNA recombination relative to WT Tf1	Std Dev
	WT TF1 NatAI	1	10287		1	0.0798936		Average of all normalized WT Tf1 Values for all experiments
	Infs Tf1 NatAI	2	10336		0.450543	0.0396574		Average of all normalized INfs values for all experiments
	PRfs Tf1 NatAI	3	10311		0	0		Average of all normalized PRfs values for all experiments
M-2030H Position	Gene ID		YHL Number	Gene name	Gene description	Average adjusted recombination score	Average adjusted transposition score	Quantitative Recombination Frequency	Std dev	Normalized Tf1- IN protein level	Normalized Tf1-Gag protein level	Tf1-IN fold change	Tf11-Gag fold change
V2-20-E03	SPCC794.12c	4	11392	mae2	malic enzyme, malate dehydrogenase (oxaloacetate decarboxylating), Mae2	5	2	4.47373	0.210505	53808.3	46777.6	1.43082	1.21707
V2-13-E12	SPCC285.09c	5	10650	cgs2	cAMP-specific phosphodiesterase Cgs2	5	2	2.39617	0.174521	53715.8	12663.2	1.23697	1.44583
V2-08-G05	SPBC646.13	6	10521	sds23	PP2A-type phosphatase inhibitor Sds23/Moc1	4.5	2.25	2.26649	0.40589	49633.1	14916.1	0.997858	0.943551
V2-21-G04	SPBC1703.03c	7	11451		armadillo repeat protein, involved in ribosomal large subunit biogenesis (predicted)	4	1	2.26649	0.40589	29375.4	28247.6	1.39316	1.04763
V2-04-G01	SPBC725.10	8	10471		tspO homolog, involved in the cytoplasmic to mitochondrial transport of haem (predicted)	5	1	1.88844	0.0285167	11167.7	7427.8	1.37927	1.04243
V2-23-D12	SPAC6G10.08	9	10517	idp1	isocitrate dehydrogenase Idp1 (predicted)	5	1.5	1.88844	0.0285167	13851.5	40335.5	0.358321	1.10741
V2-10-E05	SPBC1709.09	10	10554	rrf1	mitochondrial translation termination factor Rrf1	5	0.75	1.8073	0.138687	17031	18596.6	4.02501	3.75075
V2-04-G03	SPCC24B10.09	11	10475	rps1702	40S ribosomal protein S17	5	1	1.74649	0.123664	41253.4	12397.5	1.46563	1.72841
V2-26-A06	SPAC1610.02c	12	11100		mitochondrial ribosomal protein subunit L1 (predicted)	5	2	1.72461	0.232873	13235.4	4888.99	1.56606	0.775073
V2-30-H06	SPCC14G10.04	13	11178		Schizosaccharomyces specific protein	5	2	1.66121	0.220653	0	0	0	0
V2-25-E05	SPCC576.12c	14	11066	mhf2	FANCM-MHF complex subunit Mhf2	4	1	1.6065	0.0497831	21276.8	12488.3	2.66574	1.38787
V2-18-E02	SPAC343.10	15	11388	met11	methylenetetrahydrofolate reductase Met11	5	2	1.60015	0.133626	8736.94	8151.12	0.74518	1.03522
V2-01-G10	SPAC23C11.08	16	10377	php3	CCAAT-binding factor complex subunit Php3	5	2	1.55042	0.140082	18528.1	4858.47	0.511066	0.724704
V2-10-F08	SPBC1105.10	17	11248	rav1	RAVE complex subunit Rav1	4	0	1.38416	0.128954	5524.76	9676.65	0.207909	0.393214
V2-30-C11	SPCC1442.02	18	11170		central kinetochore associated family protein (predicted)	5	2	1.36032	0.307459	3569.16	2484.63	0.669493	0.650391
V2-31-F11	SPBC1778.02	19	11194	rap1	telomere binding protein Rap1	5	2	1.33139	0.256699	0	0	0	0
V2-24-F09	SPAC10F6.08c	20	11054	nht10	Ino80 complex HMG box subunit Nhp10 (predicted)	5	2	1.32709	0.0415544	0	0	0	0
V2-07-H06	SPBC1861.05	21	11236		pseudouridine-metabolizing bifunctional protein (predicted)	5	2	1.28714	0.0841882	53063.8	81239.9	1.15472	2.7579
V2-30-G11	SPAC513.03	22	11174	mfm2	M-factor precursor Mfm2	5	1	1.28209	0.085554	0	0	0	0
V2-26-C01	SPBC215.03c	23	11112	csn1	COP9/signalosome complex subunit Csn1	5	2.5	1.24795	0.214447	9143.73	4335.72	0.385927	0.315517
V2-14-H04	SPAC19G12.15c	24	10922	tpp1	trehalose-6-phosphate phosphatase Tpp1	5	2	1.20019	0.0682798	28726.7	21824.3	0.804893	0.979826
V2-33-C11	SPBC19C2.14	25	11218	smd3	Sm snRNP core protein Smd3	4	1	1.19172	0.109074	20170.5	7615.93	1.69698	1.51994
V2-19-E01	SPAC1B3.03c	26	11002	wis2	cyclophilin family peptidyl-prolyl cis-trans isomerase Wis2	5	1	1.18382	0.138601	0	0	0	0
V2-14-F07	SPAC30C2.04	27	10918		cofactor for methionyl-and glutamyl-tRNA synthetases	4	2	1.17055	0.125881	37592.1	24815.7	1.08792	1.20045
V2-23-A07	SPAC1B3.01c	28	11022		uracil phosphoribosyltransferase (predicted)	5	0	1.1619	0.0932881	0	0	0	0
V2-04-A08	SPAC1071.02	29	10459	mms19	Dos2 silencing complex subunit Mms19	5	0	1.1436	0.0590669	2655.03	1259.89	0.344531	0.320897
V2-32-H04	SPCC576.14	30	11210	dph5	diphthine synthase Dph5 (predicted)	5	2	1.12944	0.0284254	3849.64	2489.36	0.302088	0.227952
V2-20-B02	SPCC594.04c	31	11274		steroid oxidoreductase superfamily protein (predicted)	5	2	1.08411	0.0480455	132186	88983.4	1.42615	1.48705
V2-31-D10	SPAC664.03	32	11190	paf1	RNA polymerase II associated Paf1 complex (predicted)	5	2	1.08411	0.0480455	2210.37	923.37	0.866688	1.10675
V2-23-G03	SPCC825.05c	33	11038	pwi1	splicing coactivator SRRM1 (predicted)	5	2	1.08045	0.0539665	6894.44	7141.48	2.6022	1.08248
V2-14-H09	SPAC7D4.03c	34	10926		conserved fungal family	5	2	1.07029	0.331269	24839	13488.5	0.675373	1.16188
V2-31-C01	SPBC26H8.01	35	11186	thi2	thiazole biosynthetic enzyme	5	1	1.06383	0.0526095	8535.45	4452.83	0.866688	1.10675
V2-13-H01	SPAC1556.01c	36	10670	rad50	DNA repair protein Rad50	5	2	1.05336	0.131988	35231.9	27116.4	0.989517	1.2661
V2-33-B08	SPCC16C4.12	37	11214	naa20	NatB N-acetyltransferase complex catalytic subunit Naa20 (predicted)	5	2	1.04783	0.0594877	6337.59	2614.35	0.526564	0.4632
V2-24-E07	SPBC29A3.10c	38	11050	atp14	F1-ATPase subunit H (predicted)	4	0	1.02585	0.154578	8117.96	8061.06	1.28522	0.485895
V2-13-G02	SPAC18G6.10	39	11256	lem2	LEM domain protein Heh1/Lem2	5	1	1.02274	0.136867	54145.3	47403.3	1.35397	2.14828
V2-09-D12	SPAC6C3.08	40	10542	nas6	proteasome regulatory particle, gankyrin (predicted)	5	1.25	1.00128	0.17668	52860.5	19154.3	1.23545	1.27065
V2-19-E02	SPAC222.08c	41	11006		glutamine aminotransferase subunit (predicted)	5	1.75	1.00068	0.0539393	0	0	0	0
V2-06-C08	SPAC644.14c	42	10991	rad51	RecA family recombinase Rad51/Rhp51	5	0	0.997152	0.0395379	102651	38100.1	1.08825	1.09563
V2-11-G09	SPCC306.04c	43	10570	set1	histone lysine methyltransferase Set1	5	2	0.995173	0.044924	15111	18563.4	0.609012	0.752987
V2-20-E10	SPAC1142.07c	44	11276	vps32	ESCRT III complex subunit Vps32	4.5	2	0.984143	0.295311	23125.3	17418.3	0.643534	0.82217
V2-26-B06	SPAC16A10.03c	45	11104		ubiquitin-protein ligase E3 Pep5/Vps11-like (predicted)	5	2	0.961945	0.0320473	9349.29	10626.9	1.10668	1.02574
V2-09-G04	SPCC757.04	46	10546		transcription factor	5	1.5	0.954025	0.167601	57530.9	40566.1	13.3994	7.37403
V2-08-B03	SPBC359.06	47	10513	mug14	adducin	4.5	2.25	0.951933	0.100255	61905.8	51634.3	1.33632	0.912487
V2-10-G04	SPAC2F7.08c	48	11252	snf5	SWI/SNF complex subunit Snf5	5	2	0.951933	0.100255	33800.5	35418.7	1.20039	1.37058
V2-01-A10	SPAC1D4.11c	49	10352	lkh1	dual specificity protein kinase Lkh1	5	2	0.945469	0.0504528	114579	33580	1.97042	1.92037
V2-12-B11	SPCC18B5.07c	50	10594	nup61	nucleoporin Nup61	5	2	0.925043	0.225402	19941.7	19209.3	1.08759	1.0344
V2-32-E06	SPBC36.04	51	11206	cys11	cysteine synthase	4	1	0.923388	0.0693124	0	0	0	0
V2-02-D06	SPBC1539.08	52	10439	arf6	ADP-ribosylation factor, Arf family	5	2	0.923057	0.328884	11365	4041.13	0.883172	0.80994
V2-09-G09	SPBC1734.06	53	10550	rhp18	Rad18 homolog ubiquitin protein ligase E3, Rhp18	5	2	0.921954	0.0282224	13388.7	20028.8	4.54839	4.47164
V2-04-A02	SPBP23A10.10	54	10455	ppk32	serine/threonine protein kinase Ppk32	5	2.25	0.91883	0.0440132	5922.49	4674.52	0.910884	1.29102
V2-08-B02	SPBC336.14c	55	10511	ppk26	protein kinase like PAN complex subunit Ppk26	4.5	2.25	0.917402	0.0642693	8163.31	63846.3	0.183988	0.176055
V2-09-A12	SPBC36B7.08c	56	10534		nucleosome assembly protein (predicted)	5	2.25	0.917402	0.0642693	62639.5	22204.2	1.41325	1.58419
V2-16-C03	SPBC2A9.11c	57	10950	iss9	conserved eukaryotic protein	5	2.5	0.916171	0.168385	10923.5	9801.57	0.675373	0.988472
V2-29-C09	SPAC1F5.05c	58	11296	mso1	endocytic docking protein Mso1	5	2	0.913245	0.101861	1943.25	2178.52	0.251459	0.443145
V2-07-D09	SPBC21C3.08c	59	10487	car2	ornithine transaminase Car2	5	1.25	0.896078	0.0946186	30998.4	28084.7	1.01629	1.18871
V2-25-E12	SPBC11B10.10c	60	11070	pht1	histone H2A variant H2A.Z, Pht1	5	1	0.890368	0.103687	28832	10815.5	2.5945	1.27458
V2-25-F10	SPAC20H4.03c	61	11074	tfs1	transcription elongation factor TFIIS	5	1	0.885499	0.0380331	12451.8	6722.51	1.64214	0.899846
V2-32-A05	SPBC2D10.12	62	11198	rhp23	Rad23 homolog Rhp23	5	1.75	0.870867	0.10739	80872.4	33771.5	0.719911	0.517131
V2-12-F08	SPBC2G2.14	63	10618	csi1	mitotic chromosome segregation protein Csi1	5	2	0.851418	0.116259	12632	9898.51	1.0587	1.06593
V2-13-C08	SPAC1805.06c	64	10627	hem2	porphobilinogen synthase Hem2	5	1	0.850632	0.0800641	9867.79	11101.5	0.92555	1.59202
V2-30-A10	SPAP14E8.02	65	11300	tos4	FHA domain protein Tos4 (predicted)	5	1	0.829542	0.533006	0	0	0	0
V2-07-B08	SPBC19G7.10c	66	11162		topoisomerase II-associated deadenylation-dependent mRNA-decapping factor (predicted)	4.5	1	0.825841	0.126194	42692.9	30270.9	1.25501	1.41007
V2-13-D12	SPCC24B10.19c	67	10638	nts1	Schizosaccharomyces specific protein	5	2.5	0.822071	0.201089	50304.3	20669.7	1.26463	1.28789
V2-20-D09	SPCC594.05c	68	11088	spf1	Set1C PHD Finger protein Spf1	4	2	0.800621	0.5569	4452.8	4809.42	0.216487	0.474809
V2-16-D08	SPBC428.17c	69	10954	wpl1	Wings apart-like homolog Wpl1	5	2.25	0.800462	0.0357799	2654.53	7980.31	0.250816	0.751182
V2-27-F02	SPBC2F12.05c	70	11138		sterol binding ankyrin repeat protein (predicted)	5	0	0.795811	0.0462939	7770.68	4695.77	0.364022	0.421282
V2-21-H09	SPCC162.12	71	11096	tco89	TORC1 subunit Tco89	5	2	0.774875	0.0167151	3496.58	6848.52	1.01799	0.874912
V2-05-F04	SPAC1851.03	72	11224	ckb1	CK2 family regulatory subunit	5	1	0.769648	0.0283395	83262.4	32585.1	2.20176	2.45095
V2-17-G07	SPBC32F12.05c	73	11268	cwf12	complexed with Cdc5 protein Cwf12	5	0.5	0.76858	0.134862	13042.3	18900	0.933591	1.66254
V2-07-B03	SPBC12D12.06	74	10483	srb11	cyclin CycC, Srb mediator subunit Srb11	5	2.25	0.765571	0.0747083	43087.1	36180	0.982963	1.27607
V2-24-C06	SPCC24B10.12	75	11042	cgi121	EKC/KEOPS complex subunit Cgi121 (predicted)	5	2	0.748247	0.0195321	2588.75	3799.05	0.66656	0.245913
V2-13-G04	SPAC3G6.09c	76	10662	tps2	trehalose-phosphate synthase Tps2 (predicted)	5	2	0.746471	0.116826	35296.6	30316	0.773491	1.31948
V2-17-G03	SPAC31G5.12c	77	10978	maf1	repressor of RNA polymerase III Maf1	5	1.25	0.723419	0.0574328	11677	9277.33	0.792436	0.908752
V2-12-E03	SPAC30.01c	78	10614	sec72	Sec7 domain protein, ARF GEF Sec72	5	1	0.711645	0.0471633	12687.6	9349.21	1.08486	0.876557
V2-14-C04	SPAC13A11.04c	79	10882	ubp8	SAGA complex ubiquitin C-terminal hydrolase Ubp8	5	1	0.706134	0.163002	55796.8	38114.7	1.11485	1.35549
V2-02-B04	SPAPB17E12.04c	80	10431	csn2	COP9/signalosome complex subunit Csn2	4	2	0.703388	0.140129	21385.2	6844.87	1.18593	0.816995
V2-19-G02	SPAC23H3.05c	81	11010	swd1	Set1C complex subunit Swd1	5	2	0.689413	0.0944539	0	0	0	0
V2-12-A11	SPCC188.08c	82	10586	ubp5	ubiquitin C-terminal hydrolase Ubp5	5	2	0.687887	0.167341	17958.3	21873.5	0.852118	1.1517
V2-12-A10	SPBC947.10	83	10582	dsc1	Golgi Dsc E3 ligase complex subunit Dsc1	5	2	0.672286	0.0883004	31633.6	26045.4	1.81779	1.36379
V2-12-D08	SPBC27.08c	84	10606	sua1	sulfate adenylyltransferase (ATP)	4	2	0.672118	0.152627	0	1975.68	0	0.21229
V2-29-F11	SPCC1753.05	85	11150	rsm1	RNA export factor Rsm1	5	2.5	0.663442	0.0813062	6797.2	4599.58	0.987186	1.01031
V2-13-C12	SPCC1919.05	86	10630		Ski complex TPR repeat subunit Ski3 (predicted)	5	2	0.656499	0.0936145	57365.1	6502.26	1.32786	0.814239
V2-19-A10	SPBC31F10.10c	87	10998		zf-MYND type zinc finger protein	5	0.75	0.652539	0.105623	4536.39	6069.53	0.483286	0.869159
V2-29-B03	SPBC215.14c	88	11146	vps20	ESCRT III complex subunit Vps20	5	2	0.638626	0.0886412	17072.6	6786.65	0.612728	0.82096
V2-14-F11	SPBC1289.10c	89	11260	adn2	transcription factor (predicted)	5	2.25	0.637863	0.232186	16735.3	7547.67	0.249148	0.585123
V2-12-D11	SPCC338.16	90	10610	pof3	F-box protein Pof3	4.5	2	0.637285	0.0192209	30478	18781.8	2.45612	1.59479
V2-27-B01	SPAC23C11.02c	91	11130	rps23	40S ribosomal protein S23 (predicted)	4	2	0.635902	0.0255451	0	0	0	0
V2-31-A04	SPAC29B12.08	92	11182	clr5	Clr5 protein	5	0	0.632699	0.0965903	0	0	0	0
V2-23-B06	SPBC106.17c	93	11030	cys2	homoserine O-acetyltransferase (predicted)	5	2	0.620494	0.0903324	0	0	0	0
V2-27-E12	SPAC4D7.06c	94	11134		siroheme synthase (predicted)	5	2	0.601362	0.1148	0	0	0	0
V2-01-E03	SPAC31A2.02	95	10368	trm112	protein and tRNA methyltransferase regulatory subunit Trm112 (predicted)	5	1	0.449931	0.0838735	21727.3	0	1.11183	0
V2-26-B09	SPCC1739.07	96	11108	cti1	Cut3 interacting protein Cti1, predicted exosome subunit	4	1	0.375635	0.028729	0	0	0	0
V2-10-B02	SPBC21B10.13c	97	11244	yox1	MBF complex corepressor Yox1	5	2	0.347351	0.00550641	16666.7	25022.4	4.34495	4.47296
V2-25-C11	SPAC31A2.13c	98	11280	sft1	SNARE Sft1 (predicted)	5	1	0.294819	0.0492921	2508.7	4196.93	0.261953	0.399829
V2-28-G07	SPAC17C9.12	99	11292	scs22	VAP family protein Scs22	5	1	0.268942	0.0153884	28976.4	5497.4	1.42362	0.799137
V2-28-E08	SPAC23C11.13c	100	11142	hpt1	xanthine phosphoribosyltransferase (predicted)	4	2	0.25745	0.0475485	0	0	0	0
V2-26-E06	SPAC17C9.15c	101	11120		Schizosaccharomyces specific protein	5	1	0.254254	0.0152267	48152.4	15854.1	1.75929	1.10378
V2-09-E10	SPCC1906.02c	102	11240	cue3	CUE domain protein Cue3 (predicted)	5	0	0	0	0	512.73	0	0.0985851
